# Supplementary material for: Identification of tumour immune microenvironment-related alternative splicing events for the prognostication of pancreatic adenocarcinoma
Source: BMC Cancer. 2021 Nov 12;21:1211. doi: 10.1186/s12885-021-08962-7 (PMC8590242; doi:10.1186/s12885-021-08962-7)
Supplement: Supplementary file 7 — Additional file 7: Supplementary Table 1. 1147 differentially expressed alternative splicing events (Immune score). [file 12885_2021_8962_MOESM7_ESM.xls]

AS	immune-low	immune-high	logFC	pValue	fdr
APOD|68181|ES	0.352111111	0.155048077	-1.183315121	9.62E-09	1.15E-05
RAPH1|57077|AT	0.065244444	0.093737179	0.522766324	0.005157854	0.04109698
SLC25A22|13760|AP	0.50615	0.330122115	-0.616565208	0.000507894	0.01005252
CAMTA2|38633|ES	0.439155556	0.066434167	-2.724734748	0.000127194	0.004403415
SIPA1|16889|AP	0.184025802	0.306637179	0.736624573	0.005482572	0.042643285
JMJD6|43616|AT	0.127422222	0.078209615	-0.704199009	0.000546784	0.010483011
SYP|89105|AT	0.060755556	0.090810256	0.579838913	0.005440901	0.04244265
EXOC7|43568|ES	0.506179167	0.276133108	-0.874284253	0.001945043	0.022554129
MPP1|90664|ES	0.086877963	0.051491795	-0.754647714	0.006665259	0.048131109
SYTL4|89602|AT	0.126627778	0.054432692	-1.218048617	0.00023863	0.006338959
PNPLA3|62601|AT	0.081075	0.19098141	1.236103192	5.91E-05	0.002715056
LPHN2|3565|ES	0.483080556	0.171644036	-1.492844055	0.000180858	0.005455602
LYNX1|85361|AP	0.299093951	0.547191909	0.871448167	0.003497348	0.032541325
ZNF436|1051|AP	0.622335	0.424069615	-0.553390268	4.76E-05	0.002339632
CNTN4|62954|AP	0.050483333	0.118295513	1.228516273	0.001094377	0.015650647
MOK|29358|AP	0.680816667	0.367713462	-0.888684362	4.24E-05	0.002150124
MBNL2|26143|ES	0.294316574	0.092744265	-1.666038803	0.000622855	0.011194776
DNASE1|33613|ES	0.484513679	0.705814627	0.542751932	0.002239025	0.024615442
FAM107B|10823|AP	0.023124506	0.066534658	1.524683492	0.000581586	0.010820718
EIF3H|84957|ES	0.060279629	0.148319159	1.298962518	0.000601576	0.010986278
FHL2|54829|ES	0.194320988	0.054861538	-1.824574744	6.66E-06	0.000646871
JMJD1C|11889|AP	0.684694444	0.453325641	-0.594912541	0.000238651	0.006338959
FCGRT|50957|AP	0.2945	0.481883333	0.71041627	5.46E-05	0.002555978
C11orf1|18686|AP	0.171233333	0.242735897	0.503423907	0.002860932	0.028580644
NAV1|9391|ES	0.373942639	0.200384573	-0.900045543	0.000166011	0.005164538
ATXN2L|35857|AD	0.080038889	0.188374359	1.234829558	0.00043841	0.00915355
LIMA1|21688|AP	0.168616667	0.294422436	0.804140469	0.006569365	0.047706419
PLA2G6|62205|ES	0.403077778	0.604456282	0.584579751	0.000113585	0.004084643
CCL28|71945|AP	0.466035879	0.215979618	-1.109545858	0.000250442	0.006539611
TNFRSF13B|39449|AT	0.042662222	0.217649031	2.350972578	3.31E-06	0.000416
HOPX|69370|RI	0.566260278	0.395256538	-0.518676002	0.002431646	0.025938002
SDC1|52759|AP	0.391768254	0.584878269	0.578135891	6.35E-06	0.00063448
PRMT2|60964|ES	0.311877778	0.466137821	0.579775812	8.81E-05	0.003467512
C16orf52|35531|AT	0.085911111	0.129100641	0.587579528	0.002096606	0.023625699
MAGI3|4273|ES	0.509604753	0.349278114	-0.545002489	0.002348981	0.025351304
MYO5A|30660|ES	0.192374136	0.350146435	0.864043552	1.09E-05	0.000875431
CLN3|35708|AP	0.305055556	0.139892363	-1.124754803	0.001433828	0.018597608
TRA2A|78975|ES	0.275066111	0.183540769	-0.583677848	0.004510747	0.037995697
GPR132|29598|ES	0.695986131	0.46159109	-0.592443182	0.00048451	0.009705983
URGCP|79353|AP	0.505888889	0.357695513	-0.500088533	0.001024414	0.015009891
FBLIM1|773|AT	0.271405556	0.170333974	-0.672084033	1.87E-08	1.70E-05
SYS1|59524|AP	0.035708889	0.134437578	1.912581311	0.000159056	0.005035926
MYO5B|45495|AP	0.423111111	0.161597466	-1.388631993	0.002314236	0.025102422
OAS3|24604|AT	0.266183333	0.160767949	-0.727440428	1.74E-06	0.000268612
ELN|80043|AA	0.364140833	0.058185897	-2.645755095	6.19E-08	3.42E-05
B9D1|39709|AT	0.083411111	0.134177564	0.685831976	6.21E-06	0.000622742
SLC50A1|7940|AP	0.080777778	0.129253205	0.678169693	2.26E-05	0.001455277
ITGB3|42068|AT	0.448872222	0.289673718	-0.631876025	0.002277163	0.024855193
PCED1A|58556|AP	0.110244444	0.344705769	1.644659489	1.60E-08	1.64E-05
LIMS1|54881|AP	0.053711111	0.131535897	1.292164107	1.05E-05	0.000855771
WHSC1|68526|AT	0.157116667	0.083025	-0.920218505	0.000425985	0.009007491
IFNAR1|60398|AP	0.275766667	0.141890385	-0.958671255	0.000144598	0.004783258
ADCK5|85593|RI	0.249747778	0.150905192	-0.726829395	0.00480652	0.039314073
VPS39|30131|ES	0.366485	0.119075898	-1.621872723	4.10E-05	0.002142668
INSR|47099|ES	0.325791111	0.548772058	0.752259784	4.76E-05	0.002339632
APIP|14970|ES	0.137605556	0.060164744	-1.193548494	0.00338358	0.031881577
B9D1|39706|AP	0.039122222	0.071680128	0.873584897	2.23E-05	0.001455277
PKD1L2|37759|AT	0.578555556	0.315761136	-0.873621885	0.004313079	0.036884316
IL12RB1|48393|AT	0.133072222	0.241737821	0.861233753	6.65E-07	0.000150964
SMARCD3|82359|AP	0.572715079	0.403295785	-0.505979261	0.002702715	0.027685137
ATE1|13319|AP	0.311061111	0.180500817	-0.785192673	0.004666948	0.038662059
KIAA1958|87249|AT	0.1066	0.206596795	0.954610434	9.84E-07	0.00019843
AP1B1|61603|ES	0.166738889	0.322880769	0.95341089	2.12E-06	0.000302954
CSF2RA|88361|AT	0.353946667	0.185554487	-0.931689099	1.25E-05	0.000974224
NUMB|28294|ES	0.196727778	0.362868929	0.883247849	2.21E-05	0.001449443
FAM65B|75541|AT	0.215988889	0.338766667	0.649334828	6.53E-05	0.002884898
TCF20|62501|ES	0.596372222	0.397683333	-0.584592961	0.001834955	0.021745222
CHEK1|19311|AT	0.313922222	0.459617949	0.550027979	0.001137562	0.016046396
ANGPT1|84860|AP	0.177793333	0.293123718	0.721308479	0.006566139	0.047706419
SERPINA1|29134|ES	0.105827778	0.194376923	0.877138592	0.000770901	0.012760967
RGS12|68636|AP	0.027511111	0.082871795	1.590866761	3.38E-05	0.001867777
AHCYL2|81742|AP	0.512270139	0.124905179	-2.036071499	4.06E-06	0.000463648
CPNE5|75991|AP	0.563074163	0.332286011	-0.760899393	0.000479311	0.00966365
YIF1B|49608|ES	0.04415	0.062908333	0.510837703	0.006094724	0.045422988
TMEM8B|86317|AP	0.118861111	0.07048141	-0.753962076	0.001511015	0.019375486
PRKACB|3585|AP	0.409655556	0.700002564	0.772948827	0.005524288	0.042814402
KLC1|29468|AT	0.333672222	0.22229359	-0.585965243	0.000171169	0.005221746
FAM91A1|85070|AT	0.043205556	0.070044872	0.697062598	0.00025043	0.006539611
CREM|11232|AP	0.091205556	0.046828205	-0.961743963	0.002976852	0.029227097
APOC1|50362|ES	0.172131813	0.118848004	-0.534396084	0.002509805	0.026447187
DNMBP|12781|AP	0.388270556	0.163741587	-1.245641526	0.00365547	0.033474138
NKIRAS2|40982|ES	0.554544444	0.378721554	-0.550165558	0.002078672	0.023528718
PARD6G|46293|AT	0.255811111	0.119354487	-1.099826123	0.000289271	0.007204433
TRPV3|38442|AT	0.233422222	0.340692949	0.545530174	0.004385783	0.03724094
LCMT1|35670|ES	0.213061111	0.307710897	0.530308247	0.003277947	0.03118122
IMPDH1|81689|ES	0.245144444	0.372416845	0.603286262	0.001177622	0.016282012
AP2S1|50597|AP	0.053394444	0.101682692	0.929312589	3.40E-06	0.000418757
APBB1|14118|ES	0.545194951	0.236809744	-1.203043761	0.000927465	0.014183652
PTGER3|3416|AT	0.493211111	0.247276282	-0.996081434	8.46E-05	0.003415371
CHN2|79083|AP	0.588420119	0.366372003	-0.683537313	0.000179822	0.005431934
NDUFC1|70618|AP	0.372388889	0.578511538	0.635535707	0.00073771	0.012420706
ADAMTS2|74892|AT	0.597772222	0.8591	0.523230214	1.31E-06	0.000223866
PPP1R32|16238|AP	0.152006049	0.054531788	-1.478959381	0.004578743	0.038276869
LYPD1|55392|AP	0.154876111	0.231152692	0.577731534	0.005397486	0.042258196
ZFAND4|11366|AT	0.138105556	0.206419231	0.579806028	0.001759495	0.021153175
GOLT1B|20703|ES	0.217105556	0.136804359	-0.666282445	0.001700613	0.020754031
ACSL6|73248|AT	0.08795	0.210550641	1.259411785	0.006010527	0.045090449
EPS8|20582|AP	0.090790741	0.20453109	1.17170308	9.74E-05	0.003718727
RNF165|45395|AT	0.438444676	0.190521795	-1.202438766	1.30E-05	0.000991141
PDHA1|88635|ES	0.083266667	0.05423141	-0.618610384	0.002724566	0.027778937
VRK2|53646|ES	0.149636667	0.078130577	-0.937504561	0.000488842	0.009759669
KIAA0930|62645|AP	0.110288889	0.244487179	1.148471361	8.89E-06	0.00076082
SNAPC2|47195|AP	0.496522222	0.734067308	0.564054064	2.39E-05	0.001484226
AFAP1|68741|ES	0.248173545	0.070431474	-1.817057145	2.94E-05	0.001706849
C4BPB|9624|AT	0.560061111	0.276712821	-1.017194768	0.001789352	0.021381148
VSTM1|51760|ME	0.017705556	0.147969231	3.06302319	9.67E-06	0.000814638
SLC22A18|13936|AP	0.118110494	0.206057692	0.802911171	0.002333908	0.025232234
UGDH|69064|AP	0.158372222	0.064420513	-1.297727265	5.51E-06	0.000569964
RNF130|74993|AT	0.126244444	0.053515385	-1.238194299	3.17E-09	5.69E-06
GPR110|76436|AT	0.306961111	0.765001282	1.317406273	1.83E-07	6.36E-05
OXR1|84847|AP	0.016995062	0.099670064	2.552044655	0.000170869	0.005221746
UGP2|53745|AP	0.187111111	0.300014744	0.681138169	0.000123194	0.004293123
MRPL55|10153|ES	0.328592778	0.503785132	0.616507773	0.003050972	0.029669832
KIF2A|72178|ES	0.349235617	0.079985112	-2.126397309	0.005775741	0.04407754
PPA2|70195|AT	0.098483333	0.052097436	-0.918667225	0.000458903	0.009462359
KLK10|51263|AP	0.27435	0.49295	0.845423745	0.000471692	0.00966365
MLH1|63953|AD	0.247115	0.158294865	-0.642568133	2.30E-05	0.001465774
HLX|9879|RI	0.127357778	0.085544231	-0.574144603	6.53E-05	0.002884898
SNX24|73127|AT	0.170933333	0.251713462	0.558348612	0.001070175	0.015408645
P2RX5|38486|AT	0.437308148	0.167244872	-1.386688256	0.000106923	0.003935337
FGFR2|13296|AT	0.527244444	0.262271795	-1.007409322	5.24E-05	0.002488221
TNIP1|74126|AP	0.165511111	0.426298718	1.364936645	1.33E-06	0.000223866
RBM47|69087|AP	0.324845238	0.130933974	-1.310913065	0.000979599	0.014622272
HDAC9|78886|AP	0.420441312	0.62993179	0.583291186	0.004089414	0.035694094
NUDT6|70523|AP	0.146716667	0.258627678	0.817843912	0.006468355	0.047213322
VDAC1|73335|AP	0.200516667	0.105953205	-0.920294926	0.001672724	0.020604584
HHLA2|66020|AP	0.332496111	0.538161334	0.694701272	0.000813022	0.013092184
KCNAB2|360|AP	0.41161875	0.176285491	-1.223394957	1.38E-06	0.000225921
ZC3HAV1|81939|AT	0.322133333	0.462498077	0.521789413	0.001157526	0.01613802
FGFR1OP2|20855|AT	0.1468	0.210245513	0.518223042	2.00E-05	0.001357856
HIPK1|4310|AP	0.151092778	0.067948016	-1.152931361	0.004581373	0.03828402
IL1RAP|68106|AT	0.1609	0.043480769	-1.887714957	0.000921617	0.014108627
GTF2A2|30938|ES	0.045555556	0.082865385	0.863142567	2.78E-05	0.00164896
CSNK1D|44310|ES	0.252972222	0.104460256	-1.276024827	0.002325136	0.025187608
ERBB2|40678|AP	0.429527778	0.198099359	-1.116527222	0.000536875	0.010385034
FAM214B|86240|AP	0.129777778	0.062831218	-1.046489916	0.004089922	0.035694094
MRPL23|13891|AT	0.013566667	0.058242835	2.102014281	0.001906734	0.022211259
ATL1|27486|ES	0.448087778	0.154717329	-1.534146581	0.000749625	0.012508822
GRIA3|90014|AT	0.143905	0.261024829	0.859070325	0.005190479	0.041230399
VEGFA|76336|ES	0.266838889	0.406537821	0.607420634	0.004813981	0.039314073
MPHOSPH8|25401|AT	0.144794444	0.209348718	0.531901834	3.65E-05	0.001966326
SPON2|68459|AP	0.179127778	0.075628846	-1.243980563	0.000572388	0.010707235
DGCR6|61029|AT	0.156844444	0.228045513	0.539987354	0.001219305	0.016644288
PCNXL2|10324|AT	0.030727778	0.059937821	0.963923189	0.001301743	0.017427682
SEC16A|88176|ES	0.466311111	0.730232179	0.64706244	5.58E-05	0.002593459
RSRC2|24970|ES	0.14815	0.07975	-0.893502202	0.001523346	0.019483817
RHBDD2|80128|ES	0.2198	0.358223077	0.704666893	2.65E-07	7.83E-05
NADK|225|AP	0.625105556	0.392979423	-0.669646051	2.03E-07	6.65E-05
PARP8|71972|AP	0.078733333	0.126728205	0.686691188	5.94E-05	0.002715056
ACYP1|28478|ES	0.091244444	0.149273718	0.710151552	0.001127236	0.015949006
ARAP1|17641|ES	0.162972222	0.25110641	0.623672773	0.000236343	0.006316955
SEC24C|12178|ES	0.233261111	0.114210821	-1.030246459	0.002882895	0.028665015
MGAT1|75019|AP	0.176433333	0.05585641	-1.65932839	1.58E-05	0.001124376
TFDP2|67088|AP	0.524319444	0.288403609	-0.862356829	0.000369861	0.008291011
CDHR3|81315|AP	0.212456944	0.039603007	-2.423488602	0.000557299	0.010562239
SMARCD3|82361|AP	0.386439815	0.578156886	0.581217285	0.000866063	0.013648539
C8orf34|84100|AT	0.101483333	0.220083333	1.116807083	1.83E-05	0.001262366
SLC3A1|53420|AP	0.359327778	0.710183974	0.982892339	0.000108003	0.003955563
PPIL2|61245|AA	0.410488889	0.199652963	-1.039848689	0.000373362	0.00834216
ZNF219|26527|AP	0.245812963	0.119070705	-1.045742485	0.002422134	0.025938002
CAPRIN1|14941|AP	0.698955556	0.488558082	-0.516670635	0.000200264	0.005662642
F11R|8517|AP	0.238872222	0.368207692	0.62428067	0.001630925	0.020332829
SLC35D1|3346|AT	0.246427778	0.15916859	-0.630609225	0.002769791	0.028008062
SIGIRR|13650|AP	0.244838889	0.404697436	0.725010982	0.001284143	0.017224343
JMJD1C|11888|AP	0.315305556	0.546674359	0.79393112	0.000238651	0.006338959
FMNL1|41952|AP	0.357637777	0.559968397	0.646846273	0.000571649	0.010707235
SUPT20H|25665|AA	0.250255556	0.407247436	0.702503519	0.000626991	0.011232812
PTK2|85315|ES	0.348572222	0.037051589	-3.2338503	0.000477233	0.00966365
ATXN2L|35855|ES	0.132133333	0.267208333	1.01597054	0.001013962	0.014908479
MRPL4|47484|AA	0.121266667	0.079462179	-0.609842773	0.006471604	0.047219067
MEST|81804|AP	0.251844444	0.412201923	0.710818329	0.001929219	0.022383611
MADCAM1|46298|AP	0.170570371	0.535021011	1.64922849	1.08E-06	0.000205881
SBNO2|46390|AP	0.341005556	0.136446859	-1.321456059	0.000443663	0.009245329
EPS15L1|48153|AT	0.215488889	0.331303846	0.620541469	0.004253052	0.036516653
HYDIN|37420|AT	0.145935556	0.246575256	0.756696611	0.005268339	0.041497804
SNRPD3|61419|AT	0.033155556	0.114845513	1.792371955	1.08E-07	4.73E-05
C16orf89|33878|AA	0.355205278	0.188513134	-0.913987977	0.001992809	0.022932541
SGK1|77772|AP	0.103188889	0.052633333	-0.971238963	0.000485116	0.009705983
CCL4L1|40420|RI	0.278824448	0.168638655	-0.725421798	0.003550236	0.032863297
GTF2A2|30939|AD	0.045605556	0.095299359	1.063256929	2.19E-05	0.001442316
NBPF15|7397|ES	0.477083333	0.319354679	-0.579081697	0.000667972	0.0116203
RALGDS|88016|AP	0.02765	0.095926923	1.794656302	0.000194017	0.005571705
ARNT|7514|ES	0.265	0.133078583	-0.993713954	0.002882687	0.028665015
THOC5|61613|ES	0.183077778	0.344821282	0.913392133	0.000144512	0.004783258
SLC27A1|48315|RI	0.371403889	0.234116667	-0.665761279	4.32E-05	0.002180566
PLEKHO1|7425|AP	0.084638518	0.047145513	-0.844193906	0.000735193	0.012420706
SOCS2|23705|AP	0.162388889	0.279010385	0.780865897	0.005604509	0.043159008
ZNF283|50248|AT	0.105844444	0.155211538	0.552290265	0.000330519	0.007748504
TIMM21|45802|AT	0.111116667	0.170819231	0.620395176	0.001329154	0.017684881
CSMD2|1688|AT	0.06195	0.115802564	0.90249101	0.000441915	0.00921782
NR4A2|55614|AP	0.290894444	0.464315456	0.674609561	0.00320127	0.030661071
DACT3|50577|AT	0.489616667	0.707385897	0.530844789	2.51E-07	7.64E-05
TMEM107|39128|ES	0.08662	0.167678218	0.952923209	0.003357291	0.031671299
RPS6KA1|1281|AP	0.118354938	0.267591282	1.176911212	0.000105857	0.003909866
ABLIM2|68747|ES	0.339483087	0.49183391	0.534831507	0.000100537	0.003784268
NUTF2|37147|AD	0.03369321	0.060578077	0.846337897	0.003925978	0.035011611
RASGRP3|53188|AP	0.248429584	0.433039295	0.801660961	0.000212373	0.00588862
HNRNPLL|53259|AT	0.123022222	0.18414359	0.581912235	0.00160356	0.020131304
IL18BP|17471|AT	0.175838889	0.097199359	-0.855235471	0.000905513	0.013981078
ZNF677|51704|AT	0.030488889	0.065713462	1.107905365	0.000898565	0.013962715
IL32|33436|AD	0.058766667	0.086566026	0.558802856	0.000711638	0.012171769
EPHA10|1825|AT	0.193494444	0.068860256	-1.490548687	1.56E-05	0.001119868
RALGAPA1|27239|ES	0.325994444	0.553682194	0.764210747	0.000567035	0.010653136
FBLN5|28893|ES	0.591027778	0.380795513	-0.634209459	2.31E-05	0.001465774
TANGO2|61112|AP	0.203411111	0.049266845	-2.045709504	0.004263061	0.036588026
ABLIM2|68745|AT	0.447638889	0.286185897	-0.645382796	0.000303424	0.007411379
PKD1L2|37758|AT	0.155438889	0.417366795	1.424968333	2.85E-05	0.001676656
IL18BP|17475|RI	0.147786111	0.083578013	-0.82231533	0.000156505	0.005003428
ZBTB8OS|1610|AT	0.115516667	0.168323718	0.543137459	0.000450468	0.009324089
NINJ2|19604|AP	0.028661111	0.077386538	1.432988089	0.000166657	0.005170924
NCOA4|11537|AP	0.067411111	0.165577885	1.296451682	1.12E-06	0.000209248
MEAF6|1802|ES	0.399072593	0.069987134	-2.511489556	0.001297296	0.017378927
TFEB|76121|AP	0.022811111	0.081053917	1.829145193	0.002209565	0.024413879
NECAB3|59001|RI	0.352061111	0.240315705	-0.55089494	0.000632127	0.011279133
IQCG|68330|AP	0.550388889	0.332647692	-0.72645632	7.54E-05	0.003173663
PNKD|57461|AP	0.123311111	0.209314103	0.763366715	0.00152398	0.019483817
EIF2B3|2588|AT	0.119372222	0.181312179	0.603008678	0.00022082	0.006013636
PKIB|77377|AP	0.52822	0.29366984	-0.846943821	0.001897383	0.022153624
TMEM198|57723|AP	0.431183333	0.629369403	0.545605628	0.001557928	0.019800462
INO80C|45190|ES	0.180566667	0.079638462	-1.180994334	1.46E-05	0.001081821
RGL1|9194|AP	0.453293889	0.281548596	-0.687062756	0.000609952	0.01106835
TTLL12|62573|AP	0.280155556	0.460796234	0.717900824	0.005237111	0.041348462
MYL6|22377|AD	0.099622222	0.064665385	-0.623473949	0.004703747	0.038840905
SCNM1|7563|AP	0.037983333	0.088057692	1.213082518	0.000113598	0.004084643
ZNF677|51700|AT	0.118505556	0.199809615	0.753671317	0.000370169	0.008291011
MARK3|29450|ES	0.065338889	0.191244872	1.549407236	5.21E-07	0.000133855
ST3GAL6|65790|AP	0.297907222	0.182381538	-0.707903399	0.00152185	0.019483817
MED15|61162|AP	0.032183333	0.069869487	1.118348793	2.34E-05	0.001468926
TMX2|15923|AA	0.1758	0.118508333	-0.56894656	0.00442136	0.037410709
TSC22D3|89837|AP	0.097338889	0.049257051	-0.982686041	0.000208286	0.005834163
EXOSC10|644|RI	0.239322222	0.161695513	-0.565674721	0.006618618	0.047886954
NMT2|10869|ES	0.363047619	0.212771302	-0.770855217	0.002700699	0.027685137
LRRC29|36981|AP	0.246335556	0.378224936	0.618619603	0.001363794	0.017968759
TMEM134|17238|AD	0.192133333	0.116360256	-0.723509454	0.001701235	0.020754031
POMGNT1|2783|AP	0.147777778	0.303224359	1.036956315	2.26E-05	0.001455277
NF1|40151|ES	0.490382347	0.713858522	0.541731135	2.93E-06	0.0003943
MGAT1|75018|AP	0.065333333	0.188496154	1.528643933	6.87E-09	9.94E-06
TFDP2|67089|AP	0.46632784	0.710210491	0.606902111	0.000171014	0.005221746
MGRN1|33781|ES	0.23745	0.162576282	-0.546506956	0.005197435	0.041230399
RPL10|90570|AP	0.340570556	0.510869402	0.585000818	0.004381333	0.03724094
NPFFR2|69473|AP	0.020668333	0.070229915	1.764663623	0.006306122	0.046356661
SYNE1|78184|ES	0.530318056	0.793852425	0.582012971	0.0004023	0.008713875
WIPF1|56028|AP	0.075005714	0.241941547	1.689586121	3.67E-06	0.000442284
CLDN11|67616|AT	0.367422222	0.640094231	0.80084542	6.40E-07	0.000148434
DCTN1|54043|AP	0.215572222	0.076207601	-1.50016449	0.002512146	0.026447187
DGKE|42595|AT	0.054083333	0.100369231	0.892061086	0.000103727	0.003857212
SLC16A1|4265|AT	0.357322222	0.219833974	-0.700811274	0.002045107	0.023276447
TNPO2|47846|AP	0.2713	0.435756346	0.683632628	0.000503412	0.00997941
NEDD4L|45649|AP	0.257011111	0.475048077	0.886242796	0.00081371	0.013092184
DMKN|49184|ES	0.461475132	0.752667671	0.705760099	0.001041908	0.015192034
TMC6|43753|AP	0.04527	0.082158718	0.859858363	0.004851185	0.039512972
ATP2C1|66758|AP	0.712258333	0.422275064	-0.754217539	2.61E-06	0.00035822
HEXB|72498|AP	0.074755556	0.141212821	0.917618371	4.24E-05	0.002150124
CKMT1A|30304|AP	0.254674074	0.0368	-2.790874428	0.002295432	0.025016613
ADAMTS2|74891|AT	0.402227778	0.1409	-1.513341106	1.31E-06	0.000223866
COASY|41069|AA	0.1257	0.204628156	0.703020015	0.004066203	0.035635864
TUBB3|38167|AP	0.404027778	0.588441026	0.542443349	0.000229585	0.006205113
LARP4B|10606|ES	0.179815	0.121427279	-0.566420808	0.006863024	0.049158727
WASF3|93403|ME	0.570936508	0.282538145	-1.014884659	6.59E-05	0.002897419
BCMO1|37763|AT	0.066185556	0.150859808	1.188620192	0.00025191	0.006569776
SH3BGR|60639|AP	0.232691482	0.504723526	1.117074936	2.97E-05	0.001715265
EEF1D|118824|ME	0.491288889	0.125444872	-1.969518117	8.23E-05	0.00336837
SNX21|59618|ES	0.582011188	0.389689872	-0.578720451	0.002525689	0.026559758
TMEM134|17237|AD	0.216916667	0.146066667	-0.570513922	0.004525501	0.037995697
EPS8L2|13727|AP	0.185994444	0.344258255	0.88823172	0.00057747	0.010768858
PPOX|8567|AT	0.100316667	0.180517308	0.847575851	0.000136188	0.004603912
PLAC8|69771|AP	0.660483333	0.957282821	0.535423062	0.000921524	0.014108627
PHACTR1|75366|AT	0.183192593	0.098903205	-0.889271989	0.000762104	0.012673144
TSPAN14|12367|AP	0.075538889	0.148130192	0.971574256	0.000564829	0.010620954
SEC31A|100881|ES	0.696880123	0.473026282	-0.558990162	0.000140346	0.004700294
NLRP1|38721|AT	0.056166667	0.121497436	1.113139777	4.10E-05	0.002142668
MBD1|45503|AT	0.095777778	0.058065385	-0.722012598	0.000330485	0.007748504
PUS10|53675|AT	0.350122222	0.497941026	0.508116252	7.09E-07	0.000157567
ADD3|13076|AP	0.145683333	0.228262009	0.647854923	0.000599143	0.0109512
RHBDL2|1860|AP	0.472233333	0.190739103	-1.307899246	0.001774312	0.021272664
SP140|57871|AT	0.326217901	0.17918141	-0.864414983	0.000333658	0.007796673
SET|87775|AP	0.187183333	0.337140385	0.848897468	0.000102688	0.0038451
PAK1|17951|AP	0.579755556	0.405324359	-0.516367859	9.76E-05	0.003718727
WBP1L|12980|AP	0.075788889	0.207606795	1.453795402	4.35E-06	0.00048871
TPM1|30990|ES	0.195916667	0.087066026	-1.170058359	0.000399038	0.008667458
PYHIN1|8390|AT	0.099655556	0.328675641	1.721642399	8.46E-07	0.000177159
C4BPA|9630|ES	0.296810141	0.181919852	-0.706237396	0.002532627	0.026584501
LIMS1|54886|AP	0.025494444	0.087383333	1.77717524	1.36E-06	0.000225921
BEAN1|36708|AT	0.202702222	0.066869231	-1.599947479	0.002011387	0.023063043
AMPD3|14349|AP	0.190191006	0.096249062	-0.98260464	0.000629076	0.011255572
VGLL4|63390|AP	0.103227778	0.059680769	-0.790493205	0.000273097	0.006907699
CD33|51314|AT	0.409755556	0.190180128	-1.107397002	2.10E-08	1.74E-05
RNF167|38605|AP	0.232672222	0.344382692	0.565713655	0.000905072	0.013981078
AK2|1652|ES	0.214477778	0.102301923	-1.067994911	0.00167254	0.020604584
TEX264|65107|ES	0.036361111	0.052973718	0.542880482	0.004088441	0.035694094
GPNMB|78965|AT	0.135788889	0.067683974	-1.004479244	5.76E-08	3.42E-05
RFX3|85742|AT	0.123916667	0.191567308	0.628481134	0.00302679	0.029512568
TCF12|30789|ES	0.382827778	0.150520796	-1.346732691	2.61E-06	0.00035822
NR1H3|15694|AP	0.152456667	0.281632692	0.885415575	0.000897243	0.013957526
ELF5|14952|AT	0.407358611	0.646690427	0.66677585	0.003807608	0.034314854
NINJ2|19608|RI	0.152610119	0.06832492	-1.159366852	0.002061329	0.023384099
PPP1R14D|30053|ES	0.443585972	0.305464744	-0.538207868	0.0001219	0.004282591
TET2|70188|AT	0.13235	0.223042949	0.752963345	0.00019263	0.005554343
IL32|33440|ES	0.229947222	0.364794231	0.665780143	0.001498161	0.019246182
SVEP1|87186|AT	0.310927778	0.103408333	-1.588227058	6.66E-06	0.000646871
FAM134B|71598|AP	0.504661111	0.176703141	-1.513987233	0.002769529	0.028008062
GGT1|61425|AP	0.259763333	0.101007051	-1.362741792	0.000577688	0.010768858
ZNF567|49419|AT	0.22215	0.125913462	-0.81910161	0.001706893	0.020799021
PPP1R1A|22195|AT	0.126906173	0.20500359	0.691886928	0.001329019	0.017684881
MANSC1|20502|AP	0.03195	0.093570513	1.550238029	0.001152542	0.01613802
C10orf76|12932|AT	0.050455556	0.075385897	0.579281531	0.002431535	0.025938002
NR1H3|15699|RI	0.243922222	0.149440385	-0.706851126	0.000104748	0.00388848
FAM131A|67926|AP	0.215305556	0.054102564	-1.992616671	0.002318108	0.025124098
LDHA|14636|ES	0.146116667	0.067107692	-1.122570695	0.002314744	0.025102422
KHDC1|76736|AP	0.360876764	0.115167308	-1.647775014	0.000252243	0.006570498
GOLM1|86743|AP	0.631938889	0.415873718	-0.603639537	1.22E-06	0.000217223
HSPBP1|52052|AP	0.180545741	0.051236603	-1.817117664	0.002484504	0.026360328
EP400NL|25243|AT	0.0938	0.05920641	-0.663834538	0.004525432	0.037995697
TPST2|61518|AP	0.073705556	0.211421595	1.520277475	0.005097153	0.040883376
STX1A|80023|AD	0.560262963	0.250078462	-1.163723316	0.00110785	0.015745567
QKI|78407|RI	0.6214	0.348318718	-0.835114239	9.62E-06	0.000813567
RAD51B|28109|AT	0.208011111	0.051536538	-2.012993049	0.000480191	0.00966365
PCLO|80261|AT	0.123644444	0.195455577	0.660643331	0.005820786	0.044270559
PIWIL4|18357|AP	0.1882	0.047667308	-1.98119458	0.000102626	0.0038451
CNGB1|36617|AT	0.028155556	0.066436823	1.238563475	0.0060607	0.045277858
PKP4|55680|ES	0.353522222	0.225846795	-0.646456465	7.17E-05	0.003067628
IQCG|68331|AP	0.449611111	0.666686987	0.568331879	8.02E-05	0.003312119
PAM16|33645|AP	0.162444444	0.239097436	0.557652254	0.002167172	0.024044294
LMF2|62836|AA	0.164205556	0.240261795	0.549104319	0.004560759	0.038156107
C19orf33|49601|AA	0.224771528	0.157527179	-0.512858528	0.001715589	0.020822767
SNAPC2|47196|AP	0.503477778	0.265932692	-0.920866958	2.39E-05	0.001484226
SYNGR1|62298|AT	0.37175	0.561151282	0.59405702	0.001536933	0.019580268
KLK10|51266|AP	0.030494444	0.056992949	0.902237004	0.003382035	0.031881002
NHS|88585|AP	0.389981296	0.229243118	-0.76652651	0.00064046	0.011387829
CHTF8|37257|AP	0.096244444	0.298430962	1.632622049	6.40E-07	0.000148434
NSMF|88323|ES	0.354956111	0.059480997	-2.577139914	3.49E-05	0.001910286
TRIM37|42721|AT	0.187627778	0.115471154	-0.700340938	0.001498179	0.019246182
VSTM4|11499|AT	0.244038889	0.142597436	-0.775163027	3.20E-05	0.001799893
JOSD2|51204|AP	0.079838889	0.131942628	0.7247472	0.002997702	0.029356511
C9orf3|86940|AP	0.022205556	0.086420463	1.960452293	0.00013042	0.004479122
PTPRO|20577|RI	0.434521713	0.29855153	-0.541448309	0.005906468	0.044661229
RHOF|24897|AT	0.297094444	0.153547436	-0.952237207	0.000418132	0.008911408
ANKRD13D|17158|ES	0.17763125	0.276238177	0.637027305	0.002202034	0.024356471
HOPX|69372|RI	0.214143704	0.086937821	-1.300523427	0.000278387	0.006998407
EPN1|52140|ES	0.133342778	0.212388462	0.671565704	0.000410337	0.008832484
PCDH1|73830|AP	0.210571944	0.445577311	1.081362541	7.22E-05	0.003079454
FGD4|21026|AP	0.25672963	0.058786533	-2.12669221	3.83E-05	0.002049069
ST3GAL6|65791|AP	0.133096111	0.368197728	1.468012306	7.35E-06	0.000701529
RUNX1|60501|AP	0.058116667	0.108794231	0.904578191	0.000405911	0.008760764
RAI14|71716|ES	0.725833333	0.504563526	-0.524602394	1.27E-05	0.000981804
ZNF219|26526|AP	0.269195139	0.391821795	0.541545291	0.004925762	0.03991378
VRK2|53645|ES	0.124605556	0.184125	0.563317133	0.000198333	0.005629651
COL4A3BP|72518|ES	0.094637037	0.143250321	0.598061554	0.004629336	0.03854105
CASP8|56814|AP	0.097772222	0.174160577	0.832921543	0.001532617	0.019580268
STRIP2|81747|AT	0.13135	0.190825	0.538833991	0.003578183	0.033036924
APOC2|50375|RI	0.544783333	0.251933333	-1.112640549	1.66E-06	0.000257565
CCM2|79582|AP	0.011772222	0.066256603	2.492677547	1.24E-07	4.94E-05
SEC16A|88177|ES	0.083542778	0.228721909	1.453007547	4.92E-05	0.002395826
LIMK1|80060|AP	0.102838889	0.183853269	0.838168902	0.001177347	0.016282012
ATXN2L|35860|AD	0.1131	0.196127635	0.794193903	0.000979802	0.014622272
PALLD|71123|AP	0.146510417	0.326562115	1.156354191	6.66E-05	0.002921468
R3HDM1|55443|ES	0.477033333	0.241167115	-0.984056879	0.003097276	0.030055071
SEPT11|69618|AT	0.061394444	0.100894231	0.716663664	0.000153496	0.00497089
INPP4A|54627|AT	0.064183333	0.099717308	0.635645214	0.002746979	0.027911346
DISC1|10282|AT	0.303772222	0.178761538	-0.764953586	0.000198368	0.005629651
BIN1|55183|ES	0.308996111	0.026846866	-3.524763089	0.004605362	0.038384838
SCIMP|38666|AT	0.61435	0.338969231	-0.857906483	1.68E-09	3.62E-06
SLC25A22|13758|AP	0.443844444	0.646050691	0.541593228	0.000194444	0.005571705
C14orf105|27658|AT	0.076716667	0.135930769	0.825260119	6.00E-05	0.002730398
PODNL1|47949|AP	0.504779508	0.329319943	-0.616163463	0.003664047	0.033474138
PTGER3|3413|AT	0.136844444	0.283739103	1.052028119	2.58E-07	7.73E-05
RNF128|89805|AP	0.038927778	0.091926154	1.23967539	4.06E-05	0.002129159
STRADA|42976|ES	0.526311667	0.146262259	-1.847359829	0.000750821	0.012508822
MGAT1|75022|AP	0.142816667	0.356303205	1.31894111	4.95E-08	3.34E-05
LYNX1|85366|AT	0.205905556	0.385442308	0.90453218	0.000996688	0.014749975
FHL2|54833|ES	0.216887963	0.056133974	-1.950003873	0.002221402	0.024471448
MYO10|71602|AP	0.016252469	0.059636127	1.875527657	0.000379547	0.008439253
RPAIN|38696|ES	0.331777778	0.225364103	-0.557959527	0.002471497	0.026261891
PPP2R4|87834|AP	0.109461111	0.176462821	0.688945844	0.002277111	0.024855193
PKN1|47976|AP	0.051844444	0.201812952	1.960757463	1.22E-06	0.000217223
PDE4DIP|4404|AP	0.034461111	0.058511538	0.763751934	0.00535818	0.042027827
BCAR1|37603|ES	0.248809583	0.125212885	-0.990659029	0.002096045	0.023625699
NGLY1|63751|AP	0.223044444	0.108646795	-1.037685599	0.004149435	0.03594336
SPATS2|21579|ES	0.032744444	0.058891026	0.846797646	0.003507675	0.032623347
NREP|72972|AP	0.176527778	0.036485897	-2.274484374	1.56E-05	0.001119868
IL32|33441|ES	0.051885185	0.107261538	1.047738277	0.000583506	0.010821209
PHLDB2|66059|AP	0.066595	0.138837885	1.059915521	0.000396562	0.008656922
MKRN1|152272|ES	0.544735972	0.381422392	-0.514167599	0.00058547	0.010848299
SNX10|79044|AP	0.017653333	0.067840221	1.942200244	0.001684458	0.020696698
GBGT1|88019|AT	0.111444444	0.066573718	-0.743300053	0.000187029	0.005518565
FAM92A1|84515|AP	0.305683333	0.169398718	-0.851614939	0.004887984	0.039682592
ABLIM2|68755|ES	0.526890591	0.370239278	-0.509045461	0.006714649	0.04834715
XYLB|64043|AT	0.306922222	0.208369231	-0.558730851	0.000556921	0.010562239
HMHA1|46370|AP	0.0461	0.080116026	0.797324104	0.005681064	0.043573681
PRDM2|724|ES	0.197532531	0.362312377	0.875143829	0.000791868	0.012910253
EMR2|48029|AT	0.420288889	0.626302564	0.575478469	2.78E-05	0.00164896
PLD3|49892|ES	0.434927778	0.623035043	0.518537457	0.00048069	0.00966365
UNC79|29036|AP	0.232408086	0.049645385	-2.226928761	0.000490065	0.009759669
RABEP2|35888|AP	0.364477778	0.174271154	-1.064497068	0.000345527	0.0079336
PLIN5|46809|AT	0.247233333	0.158383333	-0.64245274	0.000522278	0.010203339
ABR|38285|AP	0.059827778	0.106327593	0.829628651	0.001375512	0.01807887
MAPK1|61257|AT	0.108866667	0.193778205	0.831844025	1.26E-06	0.000221657
PLA2G6|62206|ES	0.404208642	0.699709247	0.79165539	0.000282007	0.007064256
PAK1|17950|AP	0.420244444	0.594675641	0.500874234	9.76E-05	0.003718727
RBMS2|22470|ES	0.233345556	0.094813761	-1.299299626	0.00089538	0.013957526
NDEL1|39189|ES	0.1652	0.296085897	0.84180209	1.64E-05	0.001143925
ERBB2IP|72263|ES	0.638514815	0.405892251	-0.653623297	0.000188859	0.005520103
TFDP1|26388|ES	0.303646667	0.173814551	-0.804844666	0.002616946	0.027174914
DLC1|82764|AP	0.213711667	0.373983308	0.807308213	0.000938012	0.014228803
FRY|25583|AP	0.195647778	0.045789281	-2.095176917	0.000274362	0.006928745
SPECC1|39786|AP	0.289505802	0.026840919	-3.431086302	2.48E-05	0.001524987
HCAR1|24982|AT	0.4724	0.321007821	-0.557400519	0.001672509	0.020604584
APLP2|19476|ES	0.244205556	0.165646795	-0.559985733	0.003751879	0.034016128
TNFSF13|38969|AP	0.278844444	0.160244231	-0.799188111	3.10E-07	8.69E-05
CLDN11|67617|AT	0.632577778	0.359905769	-0.813623647	6.40E-07	0.000148434
AHCYL2|81744|AP	0.490022222	0.870489663	0.828979991	4.68E-06	0.000518074
FRG1B|58885|ES	0.119244444	0.200166667	0.747279692	0.000980332	0.014622272
SLC11A2|21725|AP	0.018476111	0.069162571	1.904330377	9.03E-05	0.003533207
FGFR2|13298|AT	0.0559	0.103142308	0.883716041	0.000536631	0.010385034
SLC27A1|48311|AT	0.187766667	0.115953846	-0.695390296	4.24E-05	0.002150124
ACOX3|68765|AP	0.416005556	0.260540304	-0.675096226	0.000280562	0.007044432
ZFP64|59808|AP	0.019894444	0.075943234	1.932555817	1.08E-05	0.000872492
SEC31A|100885|ES	0.628272698	0.262677358	-1.258099042	5.35E-07	0.000135749
KIAA1468|45700|ES	0.116814444	0.064224615	-0.863020428	0.000557256	0.010562239
EVL|29241|AP	0.450029321	0.76370641	0.762999132	1.10E-07	4.73E-05
CAPRIN1|14940|AP	0.260783333	0.484321467	0.893113281	5.02E-05	0.002417321
TBCE|10349|ES	0.207232778	0.136743141	-0.599783741	0.005648104	0.043362702
CCDC51|64649|AA	0.067116667	0.153282372	1.191448818	3.45E-05	0.001894405
ADI1|52563|AP	0.291288889	0.205651923	-0.502246109	0.005524476	0.042814402
NAPRT1|85430|RI	0.306920556	0.205477564	-0.578884395	0.00369316	0.03368215
PIGP|60540|AP	0.353633333	0.189062179	-0.903393477	0.000306322	0.007440028
MYL12A|44488|AP	0.031383333	0.072253974	1.203078352	0.004098185	0.03574187
UBE2E3|56407|AP	0.082616667	0.133094231	0.687943278	0.00628062	0.046216447
CNST|10495|AT	0.039683333	0.056925	0.520529172	0.002680843	0.027566434
CD44|15142|ES	0.301561638	0.174464894	-0.789516149	1.62E-05	0.001138558
CREM|11230|AP	0.224161111	0.372598718	0.733086698	0.000212414	0.00588862
DMKN|49188|ES	0.363104652	0.598656388	0.721342761	0.002148524	0.0239203
MKL1|62349|AP	0.0357	0.148424519	2.055733461	4.63E-05	0.00231092
BATF2|16723|AP	0.17994625	0.095072471	-0.920466468	0.005456615	0.042548182
G3BP2|69550|ES	0.189516667	0.110594231	-0.777048601	0.003125178	0.030228904
NTMT1|87863|AP	0.133644444	0.337201923	1.335212898	1.92E-05	0.001307196
SMCO4|18300|AP	0.046411111	0.231503846	2.31849402	1.08E-07	4.73E-05
ZC4H2|89316|AP	0.420505556	0.605824366	0.526774743	0.003355503	0.031671299
MEF2C|72747|AP	0.572150617	0.267959359	-1.094380777	1.54E-06	0.000240857
OCEL1|48242|AP	0.221656111	0.118323348	-0.905588365	0.000655484	0.011449014
PRKCZ|239|AP	0.039783333	0.162986047	2.034512397	5.75E-06	0.000584829
ADAM15|7907|ES	0.156761111	0.099291667	-0.658823158	0.005118772	0.040904661
FMNL1|41953|AP	0.64073463	0.439715487	-0.543156618	0.000791469	0.012910253
FAM47E-STBD1|69610|AP	0.1716	0.116397436	-0.559990275	0.004774036	0.039129444
BACH1|60322|AP	0.213330448	0.309192087	0.535413507	0.001643977	0.020457673
ZNF707|85488|ES	0.173411389	0.264624808	0.609749664	0.003199341	0.030661071
PKIG|59475|AP	0.076388889	0.147186538	0.946211018	0.000685842	0.011862265
NOD1|79116|ES	0.088803333	0.05495641	-0.69232606	0.002524111	0.026556107
SPAG7|38626|RI	0.099088889	0.054626282	-0.859128059	0.002814696	0.028252896
SEC31A|69730|ES	0.829533333	0.574176923	-0.530804607	1.13E-06	0.000210095
MEAF6|1800|ES	0.709740556	0.462099359	-0.619088658	0.001145853	0.016123154
MARK3|29448|ES	0.10015	0.257561538	1.362754751	1.93E-07	6.60E-05
RASEF|86677|AT	0.277977778	0.547696795	0.978407883	2.31E-05	0.001465774
SYNGR1|62299|AT	0.5933	0.388267308	-0.611711546	0.004122453	0.035823152
FIP1L1|69311|AT	0.210361111	0.351974359	0.742602311	0.000336843	0.007820397
PDE1B|22190|AP	0.296898102	0.05923041	-2.325557901	0.002410927	0.025854066
TPM2|98132|ES	0.176658889	0.072380128	-1.287300774	1.29E-05	0.000990101
HUWE1|89225|AP	0.153647222	0.083572628	-0.878519273	0.001067095	0.01540503
DOCK8|85698|AT	0.224888889	0.112640385	-0.997488218	5.41E-05	0.002540186
CALM1|28819|AP	0.014077778	0.054614103	1.955853917	0.00027309	0.006907699
PSMB7|87531|AT	0.085416667	0.143471795	0.748177641	0.00035649	0.008085241
KRT15|40913|RI	0.622355556	0.39593141	-0.652488512	0.002239155	0.024615442
SLC7A7|26621|AP	0.204766667	0.294139744	0.522520849	0.005041013	0.040554741
PTGIR|50570|AT	0.350361111	0.214508333	-0.707808954	2.74E-06	0.00037123
EXOC7|43570|ES	0.237233333	0.113660256	-1.06157886	0.00060463	0.010995647
OSGIN2|84388|AP	0.235702778	0.361769872	0.618103504	0.003174034	0.0305486
SP140L|57884|AP	0.481922222	0.334259359	-0.527832373	0.000828415	0.013248718
RFX5|7609|ES	0.321266667	0.214669551	-0.581653726	0.006468628	0.047213322
SH3KBP1|88641|AP	0.520588889	0.318703766	-0.707928453	0.003693355	0.03368215
GULP1|56499|AT	0.240083333	0.153416667	-0.646080034	0.000363283	0.008170275
RPL17|45484|AA	0.175527778	0.100040385	-0.81111685	0.005524154	0.042814402
RANBP3|46966|ES	0.142038889	0.090874872	-0.644332651	0.004926008	0.03991378
NHSL2|89433|AT	0.199358166	0.094962075	-1.069939338	0.000724033	0.012294894
AMPD2|4046|AP	0.047777778	0.071399359	0.579571368	0.002813052	0.028252896
TRIM4|80863|AT	0.104005556	0.154323718	0.569299213	0.003358158	0.031671299
C14orf159|28858|ES	0.432966667	0.283028526	-0.613308493	0.001216311	0.016644288
PYGO2|7852|AP	0.139505556	0.077985256	-0.839049271	0.002632534	0.027291807
SH3BP1|62134|AT	0.280027778	0.478864103	0.774046345	0.001730182	0.020940829
PTPRS|46839|ES	0.20201	0.346483846	0.778361381	5.91E-06	0.000598548
PRICKLE4|76140|AA	0.422252778	0.278550577	-0.60016761	3.20E-05	0.001799893
AMPD3|14346|AP	0.312036975	0.482525666	0.628888689	0.000814012	0.013092184
DDX52|40542|ES	0.327655556	0.222946296	-0.555483761	0.000167645	0.005170924
SLC3A1|53419|AP	0.6265	0.267874359	-1.225758017	0.000112494	0.004077963
METTL21B|22750|AP	0.06185	0.105075449	0.764580117	0.003775627	0.03415319
UBE2D2|73615|AP	0.036694444	0.052441026	0.515134247	0.001079479	0.015481617
NBPF11|7329|AA	0.262901944	0.433244145	0.720655441	3.19E-05	0.001799893
SLC7A8|26712|AP	0.142577778	0.227619231	0.674873311	0.006718026	0.04834715
BCL2L1|58900|AP	0.067488889	0.135985256	1.010728335	3.32E-06	0.000416
A4GALT|62548|AP	0.076722222	0.120293782	0.648845659	0.003357309	0.031671299
RBFOX2|61982|AP	0.379688889	0.593265385	0.643859827	0.000577642	0.010768858
TSEN34|51807|AP	0.188016667	0.269332051	0.51852537	0.005566588	0.042986101
PPP4R2|65624|AT	0.080372222	0.05283141	-0.605301051	0.003438988	0.03220966
C2ORF15|54669|AP	0.261416667	0.165596154	-0.658681958	0.004667583	0.038662059
FXYD3|49039|RI	0.159011111	0.067037179	-1.246094224	0.000438054	0.00915355
NFIX|47906|ES	0.12278	0.072150769	-0.766988894	0.002333478	0.025232234
CXorf38|88839|AA	0.140094444	0.097133077	-0.528365177	0.005824198	0.044270559
CREB3L4|7772|RI	0.233816667	0.125394231	-0.898906797	0.000588157	0.010882842
MOV10|4225|ES	0.147816667	0.086616667	-0.771092388	0.001006296	0.014828454
CAPN10|58267|AT	0.113277778	0.239666026	1.081160542	0.000147523	0.004842876
ZNF726|48833|AT	0.049283333	0.076138462	0.627525581	0.001523791	0.019483817
FAM173A|32963|RI	0.243961111	0.157548077	-0.630859047	0.004154168	0.03594336
MUC20|68183|AP	0.354088889	0.092363919	-1.938710274	0.000220827	0.006013636
PCDP1|55131|ES	0.32643	0.2233125	-0.547709643	0.005114729	0.040904661
FAM49B|85138|AP	0.493627778	0.236241667	-1.063160141	4.68E-08	3.26E-05
FGFR1|83427|ES	0.194312004	0.054747943	-1.827498353	0.00077473	0.012804123
VPS29|24435|AD	0.253333333	0.169234615	-0.582012229	0.000937962	0.014228803
MBNL2|26141|ES	0.680063889	0.396455064	-0.778512933	1.20E-06	0.000217223
SEC61G|79735|AD	0.210355556	0.088308974	-1.252197957	0.002703169	0.027685137
GPALPP1|25787|AT	0.112161111	0.170548718	0.604611364	0.004090239	0.035694094
ANKRD10|26274|ES	0.603905556	0.379520513	-0.670145081	8.37E-05	0.00339489
SH3BP5|63567|ES	0.165044444	0.107522436	-0.618216849	0.001375512	0.01807887
SOD2|78301|AT	0.021255556	0.067744231	1.672258122	2.10E-06	0.000302954
HOOK2|47866|ES	0.4795	0.156887821	-1.611797458	0.001865503	0.021931527
TRIM34|14067|AP	0.447841667	0.279807821	-0.678552475	1.62E-05	0.001138558
C19orf53|47935|AP	0.037111111	0.056626923	0.609636944	0.001229739	0.016755007
NADK|228|AP	0.125255556	0.38692381	1.627174915	2.19E-10	1.84E-06
VPS29|24444|ES	0.225083333	0.11694359	-0.944646451	0.002113997	0.023748349
PHLDB2|66058|AP	0.091611111	0.191694808	1.065216768	0.000781786	0.012871414
HNRNPL|49697|AP	0.373933333	0.222089103	-0.751642478	0.000111353	0.00405001
MX1|60665|AP	0.175319136	0.051812885	-1.758600659	7.70E-06	0.000721952
WNK1|19618|ES	0.522971605	0.367032087	-0.510826424	0.00097181	0.014545453
LRRC23|19998|AT	0.120622222	0.195973077	0.700159749	5.24E-05	0.002488221
SRSF4|1424|ES	0.168961111	0.110185897	-0.61675164	0.00197813	0.022816086
VAV1|47087|AP	0.350273873	0.133159167	-1.395331636	1.37E-05	0.001034868
KIF1B|601|AT	0.132727778	0.259578846	0.967702484	1.80E-07	6.36E-05
PDE4D|72135|AP	0.299916667	0.528530385	0.817424716	0.000336846	0.007820397
ANKRD12|44593|AP	0.018444444	0.066300264	1.84582827	0.001544316	0.019662225
GPR110|76437|AT	0.693038889	0.234998718	-1.560283423	1.83E-07	6.36E-05
PFN2|67256|AA	0.703127778	0.429329487	-0.711701627	2.23E-07	7.08E-05
VWA2|13198|AT	0.281138889	0.113121795	-1.313406114	0.000240965	0.006369353
SCAF11|21315|AP	0.110022222	0.05045641	-1.124685474	0.000306217	0.007440028
PRMT2|60963|AD	0.066111111	0.095775641	0.534766015	0.004353397	0.03705445
TMCC3|23733|AP	0.184793413	0.310952016	0.750778639	0.006249207	0.046063875
KCNAB2|361|AP	0.535810681	0.78634881	0.553446066	5.52E-06	0.000569964
RGS19|60191|AP	0.331121806	0.221407735	-0.580656396	0.000188823	0.005520103
MPV17|52963|AP	0.105405556	0.056867308	-0.8902795	7.87E-05	0.003256526
OSBP2|61798|AP	0.192964506	0.115164108	-0.744644347	0.00179996	0.021495866
ZNF333|48017|AT	0.148027778	0.253730769	0.777430555	1.78E-07	6.36E-05
CLDN7|38894|AP	0.132427778	0.246002564	0.893467582	8.30E-06	0.000758223
LRRD1|80422|AT	0.264427778	0.101382051	-1.383071478	0.003422396	0.032163069
TSHZ2|59816|AP	0.572883333	0.347412821	-0.721590372	1.58E-05	0.001124376
DPH6|29893|AT	0.187233333	0.095957692	-0.964366934	6.81E-05	0.002947197
CCSER2|12406|AP	0.40088179	0.582631019	0.539405627	0.00227412	0.024855193
FXYD3|49029|AP	0.324724163	0.521185897	0.682583307	0.000216589	0.005950804
UBL7|31722|AD	0.051866667	0.088944231	0.778093376	0.000146029	0.004815815
TBXAS1|81965|AP	0.479790212	0.138841346	-1.788966467	5.92E-08	3.42E-05
DIXDC1|18707|AP	0.402203075	0.595446271	0.566047222	0.000764507	0.012683765
LPXN|16011|ES	0.462122222	0.321003205	-0.525686764	2.91E-05	0.00170055
RPL39L|68071|AP	0.239533333	0.407759615	0.767492463	0.001240598	0.016839644
CHMP4A|26906|AD	0.17065	0.083280128	-1.03499622	0.001198157	0.016441917
HOXB3|42195|AP	0.046007778	0.095679487	1.056331883	0.003938646	0.035044851
NLRP1|38719|AT	0.123955556	0.232255769	0.905891501	0.000212407	0.00588862
NPIPB4|34532|AP	0.247691111	0.365964679	0.56316232	0.000792448	0.012910253
FLVCR2|28507|AP	0.020718518	0.081970442	1.984182937	0.002768201	0.028008062
KIAA1217|10993|AP	0.156609444	0.226154416	0.530136949	0.006423548	0.04699562
PADI4|851|AT	0.066738889	0.232828761	1.802669709	8.50E-05	0.003422047
DMKN|49198|ES	0.160428889	0.313376603	0.965963513	0.003149699	0.030390292
GRK4|68624|AT	0.2997	0.187944231	-0.673214453	0.004560551	0.038156107
IL32|33437|ES	0.042574306	0.082191026	0.948997878	0.000194499	0.005571705
LIMCH1|69112|AP	0.028609444	0.114489879	2.00065668	0.000616565	0.01113742
C4orf19|69000|AT	0.219666667	0.135366667	-0.698443438	0.00268149	0.027566434
C6orf141|76448|AT	0.153344444	0.241423718	0.654791517	0.000185199	0.005511699
ARHGAP22|11482|AP	0.214616481	0.126395833	-0.763811964	0.001865873	0.021931527
CDK2AP1|25065|AP	0.115738889	0.064778846	-0.837279023	0.000183383	0.005511699
MAPK10|69818|AP	0.538685047	0.773472999	0.521908912	3.97E-05	0.002095044
ZDHHC11|71450|AT	0.446211111	0.290526923	-0.619054574	0.001229747	0.016755007
CORO7|33669|AD	0.101261111	0.186512949	0.881195574	0.004313432	0.036884316
MAPK9|75012|ES	0.338888889	0.177127628	-0.936023076	0.001351584	0.017880657
FGFR2|13300|AT	0.416694444	0.633078205	0.603393863	0.000292051	0.007228304
PTK2|85316|ES	0.24985	0.029604371	-3.07718009	0.000339996	0.007844044
DNAJC21|71746|ES	0.224438889	0.155935897	-0.525369592	0.004090007	0.035694094
FAM47E|69602|AT	0.487505556	0.331182692	-0.557791381	9.86E-06	0.000817515
ARFGAP1|60111|ES	0.330488889	0.211896154	-0.641244367	0.001789363	0.021381148
AMPD2|4043|AP	0.090894444	0.060647436	-0.583745467	0.003330938	0.031554078
TXNDC9|54704|AT	0.05575	0.082491026	0.565265369	0.000117132	0.004141635
CHEK1|19309|AP	0.116755556	0.197976923	0.761841075	0.002025432	0.023144683
ID1|58896|RI	0.169244444	0.280838533	0.730632419	0.000192625	0.005554343
ATF5|51134|AP	0.316705556	0.53950641	0.768497927	0.000527094	0.010233002
EVC|68700|AT	0.0419	0.062096795	0.567568562	0.004775472	0.039129444
SAA2|14577|AT	0.472166667	0.140780769	-1.745845922	1.83E-06	0.000278158
ZNF586|52338|AT	0.229616667	0.146439744	-0.648920211	0.000737684	0.012420706
PDLIM7|74777|AT	0.311344444	0.194842308	-0.676204561	5.94E-05	0.002715056
MAZ|35941|AT	0.032255556	0.055835897	0.791645277	0.000556897	0.010562239
LUC7L|32844|ES	0.601377778	0.341301282	-0.817225724	7.84E-09	9.94E-06
DDX41|74796|AA	0.163605556	0.094858974	-0.786365564	0.002553638	0.02671896
FRY|25582|AP	0.12337642	0.243858839	0.982979577	0.002312564	0.025102422
ACPL2|67056|AP	0.239183333	0.142351987	-0.748654231	0.002391534	0.025681685
PAPSS2|12457|ES	0.484539506	0.205459872	-1.237757648	0.000783547	0.012882712
FHL2|54818|AP	0.296633858	0.067879936	-2.127626171	2.41E-05	0.001487845
MEIS1|53805|AP	0.154930556	0.099151923	-0.643909043	0.001098572	0.015650647
EML4|53354|ES	0.163735247	0.07156042	-1.194131156	0.003514046	0.032668506
NIN|27495|ES	0.467861111	0.716070513	0.614021343	0.000144541	0.004783258
EXD2|28129|AP	0.424926111	0.285725527	-0.572582064	0.000480433	0.00966365
CLK4|74876|ES	0.176648889	0.101837692	-0.794613042	0.005983142	0.044963207
BCS1L|57545|ES	0.242611111	0.352807885	0.540237178	0.001352158	0.017880657
PHF21A|157593|ME	0.339527778	0.032839103	-3.370043004	6.58E-08	3.46E-05
ANKS3|33804|ES	0.239340556	0.145312821	-0.719902885	6.13E-05	0.002778207
QSER1|14864|AP	0.086533333	0.165772692	0.937878489	0.003702656	0.033752695
ECE1|961|AP	0.634722222	0.434832479	-0.545665651	2.58E-05	0.001566406
NDRG3|59303|ES	0.104655556	0.053958974	-0.955714067	0.001613596	0.020233746
ASPH|83976|ES	0.356098333	0.070298077	-2.340718555	0.000300502	0.007399598
CHN2|79084|AP	0.130682569	0.314627411	1.267577649	4.93E-05	0.002396587
GRAMD1A|49012|ES	0.352316667	0.034279487	-3.361455292	0.000158772	0.005035886
RASA4|81120|AP	0.226766667	0.369666026	0.70501387	0.000210329	0.005876134
NKIRAS2|40984|ES	0.581522222	0.39973	-0.540808472	0.000806496	0.013063347
TNFAIP8|73070|AP	0.036847917	0.129542308	1.813768391	0.000624526	0.011206141
RABGGTB|3512|AT	0.058411111	0.085202564	0.544654019	0.001042384	0.015192034
YWHAZ|84719|AP	0.048127778	0.080717949	0.746019701	0.002167146	0.024044294
DCLK1|25624|AT	0.060427778	0.119690385	0.986023464	0.000726155	0.012302989
RUFY1|74895|ES	0.131516667	0.060073718	-1.130439779	0.000680207	0.011785361
TM2D3|32767|AT	0.038838889	0.057714103	0.571421959	0.000792437	0.012910253
DEDD|8558|AP	0.167144444	0.2374	0.506224532	0.003932467	0.035011611
GPBAR1|57451|AP	0.047611111	0.071276154	0.582121191	0.000997432	0.014749975
CEP63|66875|AP	0.178477778	0.120897436	-0.561960809	0.004667606	0.038662059
ICAM3|47503|RI	0.730816667	0.31903141	-1.195811064	1.51E-09	3.62E-06
DCAF6|8883|ES	0.130455556	0.229149103	0.812728252	0.000764412	0.012683765
CFLAR|56784|AP	0.05045	0.097684615	0.953277097	0.000115959	0.004141635
TRIO|71582|AP	0.569847222	0.377676667	-0.593423525	0.005823919	0.044270559
LEPR|3295|AT	0.206727778	0.30139359	0.543916478	0.002314877	0.025102422
IRF5|81728|AP	0.059621667	0.115366987	0.952321839	0.006970008	0.049745957
AKNA|87320|AT	0.085516667	0.056530128	-0.597185651	0.002954492	0.029072404
MRPL55|10120|ES	0.168083333	0.286920869	0.771476227	0.000556953	0.010562239
ACSS2|59036|AP	0.098408333	0.277084461	1.493473409	0.001029461	0.015073601
IRF5|81727|AP	0.217802602	0.096263042	-1.177967268	0.003213209	0.03076009
SEC16A|88173|ES	0.231788889	0.372523077	0.684518389	0.001329103	0.017684881
SAA2|14580|AT	0.449661111	0.726633333	0.692389431	7.31E-06	0.000700336
EPS8L1|52013|RI	0.244870988	0.16897443	-0.535216905	0.000315183	0.007561954
PPFIA1|17394|ES	0.374635	0.047953352	-2.965782122	0.001240643	0.016839644
SEPT8|73300|AT	0.270233333	0.109883333	-1.298233062	0.002471652	0.026261891
CENPT|37143|AA	0.202516667	0.110464103	-0.874463029	0.000103267	0.003857212
ADAM15|7906|ES	0.159211111	0.095507051	-0.737261867	0.001219234	0.016644288
BIN1|55190|ES	0.456507593	0.075313346	-2.599661407	0.000120171	0.00424196
MGRN1|33780|AA	0.2709	0.174258974	-0.636527437	0.00297854	0.029227097
CXXC5|73624|AP	0.303666667	0.443842308	0.547558641	0.000480679	0.00966365
MAN1C1|1193|AP	0.271172222	0.39105641	0.52816733	0.004058485	0.035582689
HPS4|61505|AA	0.089144444	0.158409936	0.829446032	0.002165579	0.024044294
LUC7L|32850|ES	0.315096173	0.177830933	-0.825285933	3.13E-05	0.001792264
IGFLR1|49256|AP	0.445889444	0.248248725	-0.844899739	6.73E-05	0.002934596
TANK|55731|AP	0.118672222	0.267298077	1.171467177	8.01E-06	0.000738658
TUBB3|38175|ES	0.203467222	0.083300641	-1.288396898	0.003304881	0.031363182
ZC4H2|89317|AP	0.579494444	0.390100623	-0.570948527	0.002593481	0.027009274
CLSTN1|575|ES	0.205122222	0.312964744	0.609516346	0.002221583	0.024471448
BIN1|55202|ES	0.380372222	0.051739744	-2.878067084	0.002148625	0.0239203
MAPKAPK2|9592|AA	0.111361111	0.167508333	0.588987359	0.00041812	0.008911408
RASEF|86676|AT	0.722022222	0.452302564	-0.674755066	2.31E-05	0.001465774
COMMD5|85672|AP	0.131816667	0.209761538	0.670217378	0.000346506	0.0079336
EVI5L|47191|ES	0.11455	0.271667856	1.245866417	3.34E-05	0.001859864
ARHGEF10L|858|AP	0.234254753	0.386743191	0.723297569	0.000489379	0.009759669
COA1|79330|AT	0.294466667	0.192276923	-0.61491871	9.18E-05	0.003566717
SLC22A18|13934|AP	0.126760556	0.259964103	1.036206533	0.002277098	0.024855193
ARHGEF28|72493|AT	0.135766667	0.210262179	0.631060058	0.000476263	0.00966365
TUFT1|7640|ES	0.448142593	0.645275071	0.52595644	0.005118696	0.040904661
TM4SF19|68240|AT	0.108472222	0.202228205	0.898658585	0.002876829	0.028665015
MAT2B|74448|AP	0.106177778	0.155042949	0.546186062	0.001157481	0.01613802
KTN1|27634|ES	0.305033333	0.446985897	0.551262409	4.91E-06	0.000532192
SULT1A3|94132|AP	0.276472222	0.408862179	0.56448008	0.000778472	0.01282665
CHID1|13803|AP	0.052133333	0.09293141	0.833960194	0.00019227	0.005554343
CYB561A3|16165|RI	0.086633333	0.048713462	-0.830601724	0.001447735	0.018712054
TMEM63B|76352|AP	0.095296528	0.231641781	1.281399938	2.44E-07	7.62E-05
ICAM2|43038|AP	0.133366667	0.231702564	0.796875882	0.000399053	0.008667458
DOCK7|3256|ES	0.458565344	0.264372818	-0.794553479	0.001847976	0.021866389
CASQ1|8433|AP	0.051690185	0.128982258	1.319210358	0.002670249	0.027555944
TTC38|62703|ES	0.129794444	0.077128205	-0.75089819	0.006181604	0.045747774
CCDC74A|55387|RI	0.290600556	0.173869231	-0.741034816	0.000422053	0.008968308
SSR1|75256|AT	0.1355	0.047423718	-1.514612174	0.000705189	0.012109487
DENND2D|4141|AP	0.213811111	0.401594231	0.909401716	4.24E-05	0.002150124
BIN1|55198|ES	0.26925054	0.064509801	-2.061358976	5.12E-06	0.000546251
SLC3A1|53421|AT	0.162594444	0.044573077	-1.867033504	1.22E-05	0.00095562
SCAF11|21319|AT	0.198461111	0.107439103	-0.885337177	0.000158145	0.005023635
LMF1|33029|AP	0.079372222	0.181408974	1.192539725	0.000390728	0.00856278
ARHGAP9|22584|AP	0.121365641	0.0751832	-0.690877827	0.005883736	0.044542094
CPSF4|80630|AP	0.063	0.134524359	1.094443698	0.001177561	0.016282012
GK|88735|ES	0.534505	0.356309615	-0.585072027	1.55E-05	0.001119868
TRABD|62789|AP	0.199494444	0.344585762	0.788514522	0.000604625	0.010995647
TOB1|42490|AP	0.198222222	0.085303205	-1.216446854	0.00206207	0.023384099
ACBD4|41948|RI	0.308611111	0.216155513	-0.513720374	0.005194315	0.041230399
GOLT1B|92984|ME	0.122395556	0.242752115	0.987932696	0.000949294	0.014378066
NINJ2|19603|AP	0.048205556	0.079960897	0.730095242	0.002725345	0.027778937
HOPX|69369|RI	0.386956358	0.2604625	-0.571095188	0.005912213	0.044661229
ABL2|9102|AP	0.558293643	0.814485231	0.544864411	0.000190636	0.005554343
BLZF1|8917|AT	0.184027778	0.126769231	-0.537718929	0.000113631	0.004084643
ZNF106|30163|AP	0.064552963	0.148534722	1.202245001	0.000325083	0.007679512
MBNL2|26140|ES	0.454194444	0.229179676	-0.98683095	0.000169432	0.005192289
ASB7|32737|AT	0.030783333	0.053616667	0.80053207	0.006446995	0.047123405
PCDP1|55130|ES	0.33130252	0.155522708	-1.091023936	4.19E-05	0.002150124
FGFR1|83408|AP	0.060544444	0.130040769	1.102897506	0.001377302	0.01809114
NPNT|70262|ES	0.215328889	0.325990833	0.59828951	0.000387849	0.00855613
EIF3C|35825|AP	0.064488889	0.132117949	1.034703957	0.001198281	0.016441917
PPIL2|61242|AA	0.541694444	0.31522656	-0.781090199	0.000856529	0.013562044
MGAT1|75020|AP	0.170338889	0.085907692	-0.987548621	8.79E-06	0.00076082
PLXDC1|40623|ES	0.375678518	0.247233333	-0.603625355	0.000680293	0.011785361
OCRL|90046|ES	0.498952778	0.243341828	-1.035918957	0.003990148	0.03520148
NKIRAS2|40983|ES	0.577177778	0.395263924	-0.546199468	0.000737447	0.012420706
SPRY4|73867|ES	0.114361852	0.065734399	-0.798885442	0.005873132	0.044477428
IL32|33385|RI	0.194927778	0.127340385	-0.614249667	0.003964171	0.035141486
ZBTB45|52479|AD	0.0943	0.055972885	-0.752529671	0.002275516	0.024855193
SCHIP1|67467|AP	0.486995926	0.750509651	0.623960921	0.000476287	0.00966365
CENPP|86871|AP	0.195877778	0.323204772	0.722494765	0.001147339	0.016123154
SHF|30410|AT	0.100594444	0.069601282	-0.531364845	0.00604888	0.045238715
SRSF11|3392|ES	0.3697	0.224576923	-0.719145356	0.000556937	0.010562239
ABCA3|33265|AT	0.093322222	0.134189103	0.523974949	0.003358212	0.031671299
PLA2G15|37203|ES	0.285133333	0.192845513	-0.564191129	0.003960457	0.035141486
SMAGP|21827|AP	0.465161111	0.307667949	-0.596356329	0.000828659	0.013248718
PCDHA9|73785|AT	0.304588889	0.153757692	-0.986204726	0.000212402	0.00588862
ACYP1|28474|AP	0.168955556	0.06775641	-1.318214442	1.48E-05	0.001086544
MEF2D|8275|ES	0.394727778	0.10375609	-1.927662033	0.000309118	0.007491074
AGTRAP|672|ES	0.175133333	0.116855769	-0.583724737	0.003964088	0.035141486
IST1|37514|AP	0.191672222	0.128879487	-0.572618613	0.000115965	0.004141635
C19orf25|46506|AD	0.053022222	0.088553269	0.739948433	0.000842875	0.013407195
TMEM8B|86320|AT	0.369294444	0.527224359	0.513645468	0.00286098	0.028580644
EEF1D|85455|ES	0.387405556	0.032364744	-3.581349664	2.92E-05	0.00170055
TIA1|53873|ES	0.437438889	0.284280769	-0.621764975	0.001006471	0.014828454
MAPK7|39718|AP	0.371659877	0.538259915	0.534320043	8.47E-06	0.00076082
VLDLR|85739|ES	0.280031482	0.426812372	0.608012969	0.003465674	0.032354669
MAP3K4|78357|ES	0.440511111	0.280712201	-0.650086639	0.000303272	0.007411379
FHL2|54828|ES	0.278188194	0.10001859	-1.475793029	0.00255358	0.02671896
IYD|78139|AT	0.317627778	0.607401282	0.935312866	6.66E-06	0.000646871
RPS3|17836|AT	0.171811111	0.064674359	-1.409557585	0.00251236	0.026447187
CAMK2D|70404|AT	0.056038889	0.081791667	0.545525511	0.002703306	0.027685137
TSHZ2|59817|AP	0.427116667	0.652587179	0.61154045	1.58E-05	0.001124376
EXOC7|43571|ES	0.328361111	0.150723718	-1.123376816	0.000475973	0.00966365
HMGA2|22881|AT	0.285738889	0.042677564	-2.74314766	0.006186735	0.045747774
TUBB3|38168|AP	0.432427778	0.276500641	-0.645176375	0.000593733	0.010907781
RNASEK|38817|ES	0.0341	0.057779487	0.76078566	1.53E-05	0.001116306
C2ORF15|54673|AT	0.292027778	0.203891667	-0.518302794	0.000632746	0.011279133
SPATA13|25473|AP	0.054986667	0.189494222	1.785000119	1.05E-05	0.000855771
AQP7|86103|AP	0.307399074	0.472342336	0.619720032	0.005608501	0.043159008
ILK|14175|RI	0.077144444	0.118737821	0.622145367	0.002703154	0.027685137
IL15|70674|ES	0.344763518	0.186452179	-0.88680146	3.13E-05	0.001792264
ST6GAL2|54866|AT	0.379416667	0.651416667	0.779797578	3.36E-06	0.000416179
KLK10|51264|AP	0.681527778	0.417358974	-0.707483667	0.000141745	0.004739771
EVL|29239|AP	0.417057654	0.191373718	-1.123854124	8.79E-06	0.00076082
ZNF511|13540|AT	0.111822222	0.279221795	1.320204636	0.000425953	0.009007491
PHPT1|88223|AP	0.257811111	0.173697009	-0.569741534	0.005179008	0.041230399
MAPK11|62816|RI	0.227492778	0.144345962	-0.65629	0.003991372	0.03520148
NAIP|72432|AT	0.268111111	0.153661538	-0.803074906	0.000187038	0.005518565
KCNN3|7841|AP	0.071475309	0.286713198	2.004091462	8.48E-05	0.003417159
ATL2|53248|ES	0.457761111	0.172667308	-1.406599951	3.32E-05	0.001852429
FRG1B|58883|ES	0.304906111	0.517573269	0.763398043	6.74E-05	0.002934596
C14orf79|29590|ES	0.118150617	0.18499839	0.646885551	0.003288017	0.031254272
CCDC36|64848|AT	0.052822222	0.174974359	1.727926621	2.03E-07	6.65E-05
HHLA2|66019|AP	0.646601111	0.455858077	-0.504291249	0.001714284	0.020822767
SERPINA1|29122|ES	0.506615344	0.245577349	-1.044713276	0.002025257	0.023144683
TBXAS1|81964|AP	0.55155	0.861571688	0.643479165	5.33E-06	0.000563335
ANO6|21298|AT	0.108716667	0.04370641	-1.314656333	4.57E-06	0.000511141
EPN1|52137|AP	0.245816667	0.399787179	0.701649472	0.00105163	0.015233252
BCL2L11|54945|AP	0.113055556	0.055194744	-1.034429103	0.003899002	0.034835822
SCIMP|38667|AT	0.38565	0.661030769	0.777425316	1.68E-09	3.62E-06
UBTF|41830|AP	0.049072222	0.122864103	1.324084952	8.81E-05	0.003467512
ALKBH6|49327|AD	0.217638889	0.144600641	-0.58986242	0.00127312	0.017140233
PPHLN1|21214|AT	0.106044444	0.179911538	0.762618674	0.000340049	0.007844044
FGD4|21027|AP	0.046887655	0.154758094	1.722734852	0.000325578	0.007682797
COA1|79345|ES	0.222022222	0.341116667	0.619561162	0.000200324	0.005662642
PHACTR4|1385|AP	0.122688889	0.191686218	0.643742013	0.00049844	0.009899039
SERPINA1|29137|ES	0.261327778	0.383616667	0.553804918	0.005694009	0.043599031
GRASP|21880|AP	0.016072222	0.075060256	2.223479802	0.001857248	0.021931527
C2orf81|54050|AP	0.682522222	0.475770513	-0.52061016	2.20E-06	0.000309961
TMEM198|57722|AP	0.568822222	0.363535856	-0.64588016	0.001066302	0.015403885
PARP8|71974|AT	0.045811111	0.079366026	0.792824008	0.003585037	0.03308604
DNASE1L1|90576|AD	0.130777778	0.213199359	0.705085687	0.000176298	0.005355483
TTC7A|53482|AP	0.502838889	0.729929487	0.537660873	0.000109123	0.00398234
CD276|31610|AT	0.079116667	0.051872436	-0.609013525	0.000123167	0.004293123
RTBDN|47875|AA	0.416977778	0.722973077	0.793971424	3.44E-05	0.001891346
PIK3AP1|12678|AP	0.152504462	0.236255537	0.631496684	0.006043521	0.045238715
PFDN5|22009|ES	0.084472222	0.048786538	-0.791993881	0.00053911	0.010409606
SIAH1|36343|AT	0.106094444	0.070726923	-0.585017708	0.001589894	0.020078584
TMEM219|35991|AP	0.238888889	0.398620513	0.738676199	1.40E-06	0.000226427
SH3GLB1|3685|ES	0.321633333	0.035957692	-3.161044592	0.000123179	0.004293123
APBB3|73671|RI	0.640972222	0.945654936	0.561052012	0.001827736	0.021719344
MTMR3|61690|ES	0.106461111	0.20387	0.937322966	1.45E-05	0.001076994
DCUN1D4|69263|AP	0.046633333	0.096807179	1.053752489	0.005199934	0.04123242
HMHA1|46371|AP	0.09905	0.171865385	0.795050121	0.000599066	0.0109512
ATG4B|58404|ES	0.130816667	0.210038462	0.683107175	0.000359853	0.008144088
MXD4|68553|AT	0.303433333	0.149948718	-1.016910393	3.12E-06	0.000405902
CCDC74B|55280|RI	0.321822222	0.224004452	-0.522736547	0.005040538	0.040554741
ZFYVE21|29513|ES	0.182827778	0.055408974	-1.722293714	2.69E-05	0.00160877
DIXDC1|18709|AT	0.187194444	0.076665385	-1.287890384	5.46E-06	0.000569964
LIMCH1|69117|ES	0.423705556	0.24675401	-0.779988515	0.000858209	0.013566894
GMFG|49768|RI	0.136711111	0.086871154	-0.654181397	1.42E-05	0.001057252
DDX55|25094|AA	0.329305556	0.229576346	-0.520452846	0.004341022	0.037050716
C17orf49|38819|AP	0.172655556	0.121917628	-0.501990015	0.004738332	0.038979034
MIB2|184|AP	0.033688889	0.066558283	0.982345379	0.003553084	0.032875549
MRPL55|10114|ES	0.040657778	0.068721346	0.757226933	0.002595652	0.027018828
LHFPL2|72609|AP	0.004441111	0.062986325	3.826046062	5.36E-05	0.002535633
MKL2|34068|AP	0.229357839	0.34467249	0.587625935	0.006618154	0.047886954
HTATIP2|14715|AD	0.163577778	0.23749359	0.537911804	0.001147085	0.016123154
C1orf86|244|AP	0.054322222	0.196598576	1.855638465	0.0003032	0.007411379
LRCH3|68324|ES	0.149261667	0.083599551	-0.836276597	0.003958148	0.035141486
SMARCA4|47612|ES	0.285094444	0.198265385	-0.524007108	0.000599148	0.0109512
CD44|15133|ES	0.562989259	0.396689537	-0.505097052	0.00095483	0.014381323
STAMBPL1|12472|AT	0.105122222	0.068688462	-0.613928002	0.000751	0.012508822
ACAP1|38921|AP	0.188890741	0.569403077	1.591898307	4.82E-09	7.99E-06
ELMO1|79264|AP	0.086894444	0.164869615	0.923989695	6.60E-05	0.002897419
IYD|78140|AT	0.682372222	0.3926	-0.797498746	6.66E-06	0.000646871
GLIPR1|23464|RI	0.380516667	0.176057692	-1.111911383	4.85E-06	0.000531275
EIF3M|14845|AT	0.037588889	0.054595513	0.538476111	0.006186999	0.045747774
SLC25A29|29260|ES	0.237324074	0.102222436	-1.215146578	0.003663319	0.033474138
PRR16|73097|ES	0.501335371	0.343831809	-0.544073004	0.003634161	0.033423302
URGCP|79354|AP	0.210433333	0.301317949	0.517923363	0.000391639	0.00856278
GNPDA1|73865|ES	0.043861111	0.095535342	1.123092176	0.001389379	0.018139308
C2orf68|54311|RI	0.271944444	0.141538346	-0.94211899	0.001744242	0.021046548
NFKB2|12947|AP	0.504283333	0.33453141	-0.592092868	0.002512389	0.026447187
IL18BP|17481|RI	0.819147222	0.56960609	-0.524158195	9.11E-07	0.000188841
CFLAR|56799|ES	0.581555556	0.405755769	-0.51930541	2.29E-05	0.001465774
STAMBP|53988|AT	0.336861111	0.223589103	-0.591304011	0.003150626	0.030390292
UNK|43509|AT	0.385877778	0.267976923	-0.526035195	0.000913613	0.014054779
PTPRU|1432|ES	0.295922083	0.025233281	-3.551817668	0.003774445	0.03415319
AKAP2|87176|AP	0.142562407	0.260695385	0.870771437	0.000517377	0.010162825
SYTL2|18147|ES	0.174736409	0.079277244	-1.140201539	0.000384218	0.008510892
PKIB|77379|AP	0.212867176	0.505097122	1.246607318	3.28E-06	0.000416
RMDN1|84377|ES	0.231211111	0.136144872	-0.764068089	0.005002312	0.040379545
MAP2K7|47194|ES	0.227421667	0.428806944	0.914958563	3.91E-05	0.002078694
LPXN|16010|AP	0.556438333	0.865888221	0.637958986	1.16E-07	4.89E-05
CAPRIN2|20950|ES	0.391716543	0.235829391	-0.732066528	0.003869825	0.034637365
TNIK|67627|AT	0.098111111	0.140340385	0.516441785	0.003201357	0.030661071
ILK|14168|RI	0.094238889	0.055362179	-0.76742179	0.00322686	0.030822375
AQP1|79157|AP	0.226616667	0.081082692	-1.48278807	8.72E-05	0.003457263
NCAM1|18768|AT	0.065311111	0.139759615	1.097547186	0.000621285	0.011177404
GFOD1|75387|AT	0.144011111	0.213260897	0.566439337	0.001865929	0.021931527
NFE2L2|56127|AP	0.113077778	0.065363462	-0.790759143	0.002236971	0.024615442
CSF2RA|88369|ES	0.809994444	0.526520513	-0.621422274	7.28E-09	9.94E-06
TPM1|30980|AP	0.389205556	0.145258974	-1.421905005	1.02E-06	0.000202251
PTPRC|9321|AT	0.178761111	0.052908333	-1.75646604	1.68E-09	3.62E-06
TC2N|28883|AP	0.060017037	0.234478305	1.966010439	3.39E-05	0.001871492
C8orf59|84338|ES	0.139672222	0.197689744	0.501192896	0.000814007	0.013092184
ZBP1|59941|AT	0.119372222	0.197746795	0.728187149	0.00209461	0.023625699
CLK2|8053|AP	0.175716667	0.087333974	-1.008636137	0.000148754	0.004861735
MFF|57810|ES	0.281004321	0.137892179	-1.027051678	0.000155036	0.004983362
SRGAP1|22854|AP	0.39085	0.193047436	-1.017659646	0.000291895	0.007228304
PPP1R12B|9412|AP	0.11718	0.288418421	1.299436954	0.000908782	0.014020472
AHCYL1|4088|AP	0.043244444	0.092408173	1.095505653	0.000446188	0.009273868
TMEM134|17235|ES	0.380961111	0.267862179	-0.508152838	0.000821305	0.013189811
SS18|44912|ES	0.555455556	0.301785256	-0.880149155	0.001644461	0.020457673
PDDC1|13753|AA	0.039655556	0.064079487	0.692339607	0.00230631	0.025102422
GSDMB|40782|AP	0.542933333	0.231824359	-1.227742895	0.00065611	0.011449014
CECR1|60973|AP	0.12492	0.343945513	1.46117556	0.000123212	0.004293123
C9orf9|87992|AP	0.3477	0.497442949	0.516688007	0.000231661	0.006234269
IQCG|68333|AT	0.086583333	0.139366667	0.686724294	0.000306309	0.007440028
GOLM1|86745|AP	0.368061111	0.584126282	0.666334974	1.22E-06	0.000217223
FYN|77271|AP	0.013172222	0.078475627	2.57474589	0.001098315	0.015650647
STXBP5|78057|ES	0.303733194	0.449024567	0.563989792	0.001758781	0.021153175
NCK1|66941|AP	0.198555556	0.454199359	1.193782942	1.09E-06	0.000205881
DGKZ|15541|AP	0.11865	0.303092336	1.353045273	2.36E-05	0.001480875
RIC8A|13590|AA	0.121116667	0.079922436	-0.599724946	0.00523603	0.041348462
DPYSL2|83132|AP	0.274705556	0.174641318	-0.653491167	0.002392165	0.025681685
SH3BGR|60637|AP	0.75121142	0.483208481	-0.636573218	0.000100496	0.003784268
PPM1F|61260|AP	0.149433333	0.080846118	-0.886251589	0.002220369	0.024471448
UGT1A1|58053|AP	0.338618294	0.052882521	-2.678797047	8.52E-06	0.00076082
TCEAL1|89761|AP	0.084855556	0.129321154	0.607877263	0.004485432	0.037884651
MBNL2|26144|ES	0.434735247	0.290493283	-0.581632262	7.54E-05	0.003173663
TMC6|43757|AT	0.510194444	0.282353205	-0.853546181	3.92E-07	0.000104473
SIPA1L1|28199|ES	0.207044444	0.112151795	-0.884487782	0.005605704	0.043159008
VEGFA|76335|ES	0.063544444	0.103511538	0.70395369	0.001601881	0.020131304
PTPN6|20023|AP	0.247166667	0.549978205	1.153890256	6.18E-08	3.42E-05
TSKU|17903|AP	0.373027778	0.551160256	0.563188795	0.002638192	0.027291807
FAM65B|75542|AT	0.563611111	0.396119231	-0.508765311	1.29E-05	0.000990101
EHF|14954|AP	0.280446296	0.065548148	-2.097097603	0.002875154	0.028665015
TMC6|43758|AT	0.489805556	0.717646795	0.551064828	3.92E-07	0.000104473
PTK2B|83150|AP	0.241055401	0.428976654	0.831534379	0.000153228	0.004969652
BICD2|86883|RI	0.698727778	0.399087179	-0.808026562	1.85E-06	0.000279618
PLD3|49889|ES	0.144933333	0.242898846	0.744966197	0.000300533	0.007399598
EMC3|63300|ES	0.03675	0.05411859	0.558379995	0.002769513	0.028008062
TMEM107|39130|ES	0.192745524	0.337064701	0.80632819	0.002147846	0.0239203
GAREML|52882|AP	0.1842	0.050401923	-1.869722376	0.001186791	0.016340668
NDUFC1|70617|AP	0.627605556	0.421489103	-0.574362792	0.00073771	0.012420706
DICER1|29159|AP	0.346256111	0.492898397	0.509450757	0.003174534	0.0305486
SRP68|43546|AP	0.133005556	0.276039744	1.053389491	0.000353081	0.00804145
MYO18A|40038|ES	0.136477778	0.268660897	0.977120297	7.79E-05	0.003229677
TBCK|70265|AP	0.100616667	0.156341026	0.635827107	0.006094782	0.045422988
TSEN34|51808|AP	0.0795	0.125435256	0.657916142	0.006972364	0.049745957
BEST3|23330|AT	0.133961667	0.247756346	0.887101781	0.002367836	0.0254965
MLPH|58111|AP	0.15135	0.087403205	-0.792130585	0.002512389	0.026447187
TTC7B|28826|ES	0.108274444	0.19977641	0.883693469	0.000551344	0.010551364
DACT3|50576|AT	0.510388889	0.292614744	-0.80259446	2.51E-07	7.64E-05
STAMBPL1|12469|AP	0.216172222	0.312910256	0.533567796	0.00614088	0.045577777
MPG|32795|ES	0.0471	0.107542766	1.191111513	0.000541781	0.010433757
LYRM1|34402|AP	0.196011111	0.302255128	0.62483138	8.03E-05	0.003312119
RNF165|45394|AT	0.559867901	0.809478205	0.531905769	1.13E-05	0.000903028
MTFR1L|1214|ES	0.162911111	0.232013462	0.51012351	0.001079259	0.015481617
STAT1|56595|AT	0.107561111	0.153360897	0.511774121	0.000289273	0.007204433
PIGQ|32898|AP	0.050690278	0.154245058	1.605443292	0.000516234	0.01014962
PODNL1|47947|AP	0.444547222	0.63922304	0.523982732	0.00170111	0.020754031
BMP4|27567|AP	0.157053333	0.064091154	-1.293057415	0.002813578	0.028252896
MADCAM1|46299|AP	0.827117284	0.443683388	-0.898561376	7.40E-07	0.000161119
CRIP1|29653|AT	0.150316667	0.052145513	-1.527389962	0.000615725	0.011131561
CORO7|33670|ES	0.044981234	0.123563846	1.457861524	3.94E-05	0.002083316
FAM49B|85137|AP	0.392033333	0.657174359	0.745299864	1.80E-10	1.84E-06
GLUL|9148|AD	0.275913889	0.472355769	0.775655798	0.000185211	0.005511699
DNAJC12|11898|AT	0.086211111	0.124886538	0.534672252	0.002725299	0.027778937
STX16|59979|ES	0.147118087	0.075719516	-0.958237532	0.000428415	0.00905001
NPIPB3|34444|AP	0.324833333	0.220482051	-0.559038469	0.003995316	0.03520148
TBXAS1|81971|ES	0.293662778	0.13467609	-1.124666674	2.34E-05	0.001468926
DNASE1L1|90575|AP	0.265983333	0.442449359	0.734176491	0.001117954	0.015852743
IFITM2|13641|AP	0.142883333	0.058057051	-1.299294438	5.59E-06	0.000571093
SH3PXD2A|13023|AP	0.075489012	0.190488901	1.335368369	0.000838933	0.013393121
CLIC5|76409|AP	0.143413148	0.058969218	-1.282143322	0.001825653	0.021706553
RCAN1|60488|AP	0.199583333	0.102153205	-0.96625678	0.000454681	0.009393261
CCDC57|44295|AT	0.045944444	0.071112821	0.630219255	0.00449033	0.037884651
SSR4|90497|AP	0.050394444	0.079135897	0.651067577	0.001617115	0.020243057
PSMB7|130207|ES	0.421768333	0.266015449	-0.664940749	0.003141059	0.030365915
NSMF|88315|AA	0.563784444	0.351755833	-0.680569324	0.005117837	0.040904661
SYPL1|81328|ES	0.112722222	0.079321795	-0.506982731	0.004703652	0.038840905
LAT2|80065|AT	0.1168	0.066491667	-0.812794829	0.000169481	0.005192289
BIN1|55192|ES	0.601624383	0.221662428	-1.440498788	1.60E-07	6.04E-05
NR1H3|15692|AP	0.584360556	0.367953846	-0.667333984	0.005237548	0.041348462
NCKAP1|56467|ES	0.311807778	0.046938549	-2.731811772	0.004945695	0.040035721
NFATC3|37178|AT	0.100844444	0.067541667	-0.578281923	0.000257783	0.006643534
P4HA3|17766|AT	0.303738889	0.124485897	-1.286849321	8.79E-06	0.00076082
NEK1|71148|ES	0.620466728	0.433297402	-0.517996264	8.71E-05	0.003457263
MED8|2172|AA	0.128461111	0.088659615	-0.534982671	0.001589521	0.020078584
METTL21A|57184|AP	0.239706667	0.425779167	0.828835327	0.000183395	0.005511699
MARK3|29447|ES	0.434868889	0.739575	0.766115958	3.02E-07	8.69E-05
NSMF|88321|ES	0.472571682	0.198507009	-1.251343237	0.002787426	0.028142927
PMFBP1|37551|AT	0.184977778	0.287603846	0.636731006	0.005693334	0.043599031
ATAD2|85053|AP	0.312678572	0.164947592	-0.922672638	0.000931047	0.014191389
ILK|14176|RI	0.036194444	0.057930769	0.67856155	0.002028057	0.023144683
MEAF6|1805|ES	0.362188889	0.046637821	-2.957170014	0.004397193	0.037308676
SLC39A1|7765|AP	0.060061111	0.099228846	0.724328413	6.66E-06	0.000646871
JDP2|28503|AP	0.326638889	0.473589199	0.535939612	0.000527098	0.010233002
PLCH2|273|AT	0.137833333	0.253054487	0.876523228	0.000247815	0.006502279
RAI2|88593|AP	0.194666667	0.098820705	-0.978120613	0.000107945	0.003955563
LIMCH1|69111|AP	0.046792222	0.119198333	1.349023413	0.000416853	0.008911408
DMKN|49203|ES	0.146745062	0.231055406	0.654926892	0.005196796	0.041230399
NAAA|69560|AP	0.117866667	0.192578846	0.708293465	0.000843065	0.013407195
RASSF8|20838|AT	0.219983333	0.093244231	-1.238307854	1.49E-06	0.000237305
ECE1|962|AP	0.0982	0.170735256	0.797966072	0.000147512	0.004842876
TCEA2|60189|RI	0.134355556	0.075028846	-0.840538701	0.00117766	0.016282012
TCF7L2|13146|ES	0.233122321	0.083613244	-1.479283761	0.000296109	0.007315543
SBF1|62828|ES	0.419538889	0.610394071	0.540936401	4.33E-05	0.002180566
AK9|77205|AT	0.341077778	0.21845	-0.642797656	0.005358704	0.042027827
MID1|88461|AP	0.279202083	0.48376851	0.793007155	1.73E-05	0.001197958
MPI|31774|AT	0.055366667	0.078469872	0.503121176	0.001006531	0.014828454
STX16|59983|ES	0.6518	0.441677003	-0.561437634	0.001198382	0.016441917
C4BPB|9625|AT	0.439938889	0.723287821	0.717266723	0.001789352	0.021381148
DCAF6|8885|ES	0.119577778	0.174503462	0.545306349	0.005118621	0.040904661
PDE5A|70467|AP	0.174064815	0.267781503	0.621431701	0.002471483	0.026261891
MND1|70870|ES	0.359225556	0.251940641	-0.511806123	0.000218015	0.005979969
PLAC8|69770|AP	0.333051667	0.037089601	-3.166659343	4.81E-05	0.002358314
ST7|81556|AT	0.189483333	0.34235641	0.853428069	2.21E-05	0.001449443
EMR2|48028|AT	0.579711111	0.373697436	-0.633463473	2.78E-05	0.00164896
ARHGAP33|49296|RI	0.688342778	0.47513463	-0.534790811	0.000236037	0.006316955
ITGBL1|26208|AT	0.370372222	0.12901859	-1.521396949	0.000593708	0.010907781
PSAP|12067|AA	0.271272222	0.089148077	-1.605465744	0.005237523	0.041348462
KRT8|21908|AP	0.145711111	0.064834615	-1.168274711	0.002814884	0.028252896
DCTN1|54045|ES	0.208916667	0.039161538	-2.415418243	0.006667145	0.048131109
IL32|33427|AA	0.070774306	0.105217949	0.572083236	0.005197358	0.041230399
HTRA3|68764|AT	0.111333333	0.064803846	-0.780734256	0.000216535	0.005950804
CAPN2|9924|AP	0.117166667	0.076462821	-0.615731865	0.003550103	0.032863297
LRRC32|17898|AP	0.184411111	0.273662179	0.569470482	0.001051609	0.015233252
WDR20|29338|AT	0.106622222	0.071237179	-0.581805855	0.000615698	0.011131561
FAM102B|3940|AT	0.172194444	0.095080128	-0.856822844	0.005482331	0.042643285
ISLR|31677|AP	0.495377778	0.313150641	-0.66167232	0.000751063	0.012508822
MECOM|67568|AP	0.262029012	0.184515962	-0.505980937	0.001617154	0.020243057
PLS3|89927|ES	0.353105556	0.198660256	-0.829796241	0.000330519	0.007748504
RTKN2|11871|AT	0.347666667	0.172734615	-1.009147529	0.001881567	0.022055371
CCDC141|56397|AT	0.095427778	0.217358718	1.187596779	0.001088	0.015581662
TPM1|30979|AP	0.540144444	0.81426859	0.59215949	3.31E-07	9.16E-05
MEF2BNB|48603|AT	0.380455556	0.187748718	-1.018924873	0.002353176	0.025351304
MPST|62073|ES	0.16665	0.091600641	-0.863391718	0.002792293	0.028142927
DYNC1I2|55943|ES	0.4933	0.169865385	-1.538073399	0.000243316	0.006407719
AGAP2|22720|AP	0.423616127	0.220673857	-0.940841788	8.63E-05	0.003453702
TRIM69|30364|AP	0.081577778	0.053838462	-0.599539023	1.21E-05	0.000948369
VPS18|30060|ES	0.110079444	0.072870869	-0.595130995	0.003046158	0.029669832
ECE1|964|AP	0.093038889	0.163362251	0.812168875	0.00071807	0.012233288
CLSTN1|576|ES	0.126344444	0.230394519	0.866744169	0.000278396	0.006998407
MYO7A|17945|AT	0.022833333	0.058598718	1.359727614	0.000649907	0.011437689
NDUFA3|51782|ES	0.050111111	0.078535256	0.648209934	0.003278779	0.03118122
CDCA3|19987|RI	0.248489877	0.105181054	-1.240312217	0.001907235	0.022211259
MEIS3|50643|AT	0.115944444	0.206328846	0.83151184	1.05E-06	0.000203665
PNKD|57463|AT	0.233061111	0.44013141	0.91722604	7.83E-06	0.000728054
ARFGAP1|60110|AA	0.568122222	0.943382692	0.731641797	0.001562071	0.019833542
NCK1|66940|AP	0.801444444	0.545800641	-0.554228428	1.09E-06	0.000205881
SMARCD3|82363|RI	0.459044444	0.308595513	-0.572916757	0.00062137	0.011177404
PPCDC|31829|AP	0.168377778	0.249389872	0.566701129	0.003778804	0.03415319
LRP2BP|71336|AP	0.2705	0.171691667	-0.655808577	0.000704693	0.012109487
FGFR1OP2|20856|ES	0.214122222	0.352730769	0.720132899	0.000243294	0.006407719
LYRM5|20815|ES	0.094322222	0.049721218	-0.923736072	0.005708322	0.043674032
CMC2|37721|ES	0.138692669	0.071971447	-0.946394958	0.000582978	0.010820718
ADD1|68608|ES	0.126016667	0.054912821	-1.198399634	8.49E-06	0.00076082
MEF2C|72749|AP	0.433084921	0.732883533	0.758934008	3.20E-06	0.00041286
TWSG1|44599|AT	0.20065	0.141358333	-0.505324221	8.72E-05	0.003457263
TMEM159|34426|ES	0.207022222	0.115125	-0.846584482	0.001329069	0.017684881
FEZ2|53195|AP	0.430638889	0.267835897	-0.685129273	0.00064432	0.011391308
PPIL2|61243|AA	0.210084921	0.056101816	-1.904853229	9.85E-05	0.003723696
NPIPA8|266561|ES	0.379142222	0.063697997	-2.573419219	3.51E-05	0.001913843
SH3RF2|73902|AT	0.242533333	0.391025641	0.689080171	0.001929115	0.022383611
PPIL4|78083|AP	0.036277778	0.053282692	0.554580897	0.007022218	0.049968593
LUC7L|32848|ES	0.682437778	0.456544231	-0.579942875	1.92E-05	0.001307196
MRAS|66989|AP	0.485403333	0.321664744	-0.593626199	0.000905513	0.013981078
TMEM145|50151|AT	0.549038889	0.314912179	-0.801958784	0.002638192	0.027291807
GRK6|74765|AA	0.1801	0.323083333	0.843108148	3.74E-06	0.000445425
EGFLAM|71836|AP	0.465298889	0.26941052	-0.788351556	0.00037702	0.008395858
CHCHD7|83913|ES	0.313538889	0.202215385	-0.632751632	3.83E-06	0.000448798
BBS7|70508|AT	0.258455556	0.38724359	0.583325144	9.18E-05	0.003566717
NFIC|46675|AP	0.396161905	0.249223497	-0.668650062	0.000954606	0.014381323
RUFY3|69446|AP	0.042677778	0.080500499	0.915512661	0.005150595	0.04109698
GALT|86199|AA	0.107011111	0.061157692	-0.807154726	0.004736905	0.038979034
RAD17|72352|AP	0.216216667	0.328906987	0.605201922	0.001511015	0.019375486
TUBB3|38166|AP	0.131483333	0.090061538	-0.545896909	0.005317988	0.041784674
UBXN2B|83925|ES	0.557944444	0.391132372	-0.512464533	0.002129599	0.023833908
CFLAR|56793|AT	0.105661111	0.071087821	-0.571770177	5.29E-05	0.002508673
OXCT1|71882|AP	0.026127778	0.09898839	1.921674905	2.64E-05	0.001587987
GLI4|85406|AT	0.2173	0.340311538	0.647167893	0.000192624	0.005554343
LTBP1|53179|AP	0.088218056	0.04916623	-0.843406228	0.005157091	0.04109698
ABI1|11038|ES	0.721416667	0.480844872	-0.585261221	0.000198371	0.005629651
RERE|544|AP	0.433816667	0.285396033	-0.6041202	0.002010958	0.023063043
STRA6|31688|AD	0.569061111	0.317549359	-0.841602733	0.000164529	0.005127993
C14orf159|28835|AP	0.100083333	0.143890385	0.523768443	0.0028609	0.028580644
LBH|53112|ES	0.138566667	0.097421795	-0.508263779	0.004319197	0.036884316
HMGA1|75773|RI	0.193499603	0.280731834	0.536862061	0.003173637	0.0305486
EEF1D|85454|ES	0.285083333	0.170355128	-0.742838321	0.000387977	0.00855613
CACNA2D4|19675|AT	0.286605556	0.408350641	0.510741917	0.000438093	0.00915355
SMARCC2|22392|ES	0.500787778	0.310579615	-0.689236209	0.00024332	0.006407719
INCENP|16337|ES	0.303466296	0.45302	0.578038449	0.002351254	0.025351304
FNBP1|87874|AP	0.328591898	0.149736545	-1.133870542	0.000313824	0.007561954
BIN1|55184|ES	0.272469337	0.050537108	-2.43067886	1.38E-06	0.000225921
C2orf81|54051|AP	0.317477778	0.524229487	0.723542893	2.20E-06	0.000309961
IDUA|68441|RI	0.099061111	0.055583333	-0.833666447	0.001823243	0.02168985
U2AF1L4|49271|AD	0.071644444	0.118079487	0.720831618	8.11E-05	0.003327371
SP140L|57887|AT	0.151305556	0.084458974	-0.841142328	0.000162902	0.005091982
SORL1|19184|AP	0.02021	0.082908456	2.036449933	0.00039872	0.008667458
USP38|70696|AT	0.045166667	0.068355769	0.597804661	0.003439191	0.03220966
ABL2|9101|AP	0.429322522	0.176667255	-1.281027194	0.000167727	0.005170924
PRRC2C|8988|ES	0.407688889	0.196314038	-1.054305294	5.76E-08	3.42E-05
PLA2G10|34100|ES	0.632579629	0.3925	-0.688554444	0.002837263	0.028449136
MRPL55|10133|ES	0.152681587	0.258944306	0.762115746	0.005041088	0.040554741
GPT|85629|AP	0.113622839	0.054565057	-1.058203596	0.002718356	0.027778937
LPXN|16009|AP	0.447336111	0.1339	-1.740203264	3.64E-08	2.70E-05
ZNF487|11328|AP	0.125946396	0.224362193	0.833019754	0.001343484	0.017842523
STX1A|80019|AA	0.521238095	0.866752564	0.733677671	0.006210106	0.045885426
IRF7|13720|RI	0.424572222	0.27118141	-0.646751702	8.72E-05	0.003457263
FGFR1|83430|ES	0.689411111	0.483647285	-0.511409252	0.000471875	0.00966365
FAM19A5|62732|AP	0.357310494	0.099440456	-1.84527347	0.001832836	0.021745222
FAM53C|73535|AP	0.135084444	0.064017028	-1.077333942	0.000271178	0.00690527
FHL2|54832|ES	0.263236111	0.062305769	-2.078919752	7.55E-05	0.003173663
TNFRSF11B|84998|ES	0.499722222	0.235271154	-1.08680193	0.000561997	0.010578313
DACT1|27726|AP	0.07159358	0.137970712	0.94645992	0.001663891	0.020604584
SPIN2A|89298|AP	0.100399444	0.203179295	1.017002105	0.00685657	0.049158727
MOK|29362|AP	0.220294444	0.546712821	1.311350095	7.02E-05	0.003026089
EPHB2|1026|RI	0.415805556	0.188654487	-1.140162619	0.000656021	0.011449014
HIPK3|14890|AP	0.073261111	0.156903319	1.098756384	2.39E-05	0.001484226
MAP4K4|54753|AD	0.134755556	0.208476282	0.629538508	7.71E-05	0.00322115
SUMO3|60834|AT	0.184188889	0.128387179	-0.520684889	0.001251304	0.016952559
MACF1|1888|ES	0.234925648	0.427668654	0.864289238	0.000449748	0.009324089
TCERG1|73913|ES	0.39787963	0.234097173	-0.765224524	0.002767643	0.028008062
ARFGAP1|60109|ES	0.457416667	0.803898148	0.813503794	0.001685765	0.020696698
SMG7|9178|ES	0.463683333	0.323728141	-0.51835709	2.61E-05	0.001578618
RGS12|68637|AP	0.112766667	0.269125	1.254935738	0.00041946	0.008930813
TMEM91|50043|AP	0.218305556	0.365669231	0.744190391	0.00030054	0.007399598
SETD5|63091|ES	0.338846914	0.231041474	-0.552481777	0.001361576	0.017968759
CMC2|37718|ES	0.202601322	0.087798053	-1.206382738	0.000380603	0.008448762
HERC4|11916|ES	0.324561111	0.047783569	-2.763903623	8.33E-07	0.000177159
EPB41L3|44542|ES	0.4507375	0.143377108	-1.652472783	0.000269126	0.006896511
SDC1|52760|AP	0.603772222	0.413047436	-0.547696909	1.38E-05	0.001044449
ARID4A|27695|AP	0.048525556	0.102168355	1.074131775	0.002037351	0.023237226
SEC22A|66462|AP	0.3603	0.23520641	-0.615271272	0.000161276	0.005064469
PLEKHB1|17698|AP	0.014061111	0.084477864	2.586862756	0.004563815	0.038166874
SULT2B1|50774|AP	0.617577778	0.389657692	-0.664413544	0.006233253	0.045967638
AK9|77202|AT	0.118611111	0.057624359	-1.041488461	0.004185868	0.036109406
ACYP1|28477|AT	0.041116667	0.060812179	0.564636986	0.004421225	0.037410709
ZNF821|37507|ES	0.124068333	0.247534103	0.996492363	9.25E-05	0.00358863
FNDC3A|25872|AP	0.184311111	0.304938205	0.726373868	0.000190739	0.005554343
AQP7|86105|AP	0.635627037	0.440882934	-0.527784858	0.003200592	0.030661071
TTC7A|53483|AP	0.497161111	0.270071154	-0.880373896	0.000109123	0.00398234
ZNF470|52185|AT	0.339472222	0.239623077	-0.502526675	0.004525524	0.037995697
FBLN5|28892|ME	0.031444444	0.064572436	1.038113305	0.001170334	0.016274507
ZDHHC4|78753|AD	0.245527778	0.350694231	0.514327444	0.001978142	0.022816086
MROH1|85546|ES	0.250116667	0.400989252	0.680962373	0.00013477	0.004572436
SIDT2|18891|ES	0.233066667	0.082414637	-1.499770198	0.000654265	0.011449014
MAP2K3|39819|ES	0.14495	0.0624	-1.215937399	0.000188421	0.005520103
TXNL4A|46272|AP	0.0467	0.077361538	0.728193936	6.80E-05	0.002947197
DNASE1L1|90574|AP	0.32495	0.187215385	-0.795518753	0.000292051	0.007228304
ABCA2|88252|RI	0.347259444	0.240341667	-0.53092715	0.003149579	0.030390292
RABGGTB|3514|ES	0.253122222	0.364158974	0.524734229	0.002954639	0.029072404
SREK1|72274|ES	0.561941975	0.38564282	-0.543155917	0.001070006	0.015408645
ST6GAL2|54867|AT	0.620583333	0.348583333	-0.83212136	3.36E-06	0.000416179
STX7|77641|AT	0.070161111	0.12033141	0.77826978	0.001928908	0.022383611
ATF5|51133|AP	0.683294444	0.46049359	-0.569326323	0.000527094	0.010233002
SH3BP1|62140|ES	0.595811111	0.412577564	-0.530189658	0.000133477	0.004548662
KSR1|39851|AA	0.347405556	0.122438305	-1.504565849	3.61E-06	0.000436907
ZNF655|80664|ES	0.311944444	0.145844872	-1.096854457	0.000437872	0.00915355
ACAP1|38919|AP	0.454393333	0.259604551	-0.807625992	5.93E-07	0.000146954
PTPRE|13458|AP	0.458897002	0.283115256	-0.696780886	0.000656063	0.011449014
ZFP64|59807|AP	0.035377778	0.117618782	1.733203122	2.25E-05	0.001455277
JUP|40931|AT	0.131527778	0.286575	1.123545239	0.000129542	0.00445607
CREM|11229|AP	0.36365	0.184641667	-0.977822425	1.03E-05	0.000845973
COMMD1|53712|ES	0.090644444	0.050448077	-0.845419326	5.52E-05	0.00257699
SCHIP1|67466|AP	0.480739385	0.240983724	-0.996319292	0.00526197	0.041497804
PCYT2|44231|AA	0.115194444	0.172262821	0.580540218	0.004667512	0.038662059
FYN|77272|AP	0.057572222	0.169680912	1.559379473	0.000220615	0.006013636
PHC1|20208|AP	0.174020309	0.042244394	-2.042423863	0.004696419	0.038840905
RBFOX2|61979|AP	0.620316667	0.406734615	-0.60891711	0.000577642	0.010768858
PPP3CC|83012|ES	0.497956667	0.342430128	-0.54021056	0.000476122	0.00966365
AFTPH|53773|ES	0.423405556	0.242723718	-0.80272511	8.79E-06	0.00076082
FCHO2|72481|AT	0.095072222	0.057202564	-0.732944065	1.17E-05	0.00092359
FARS2|75245|AP	0.161022222	0.093916667	-0.777806695	0.00092112	0.014108627
P2RX5|38487|AT	0.554357269	0.832755769	0.587077388	7.71E-05	0.00322115
SULT2B1|50773|AP	0.382422222	0.610341667	0.674450724	0.006233253	0.045967638
ATP2C1|66756|AP	0.207410417	0.535421298	1.368186176	2.15E-07	6.91E-05
TNIP1|74127|AP	0.830511111	0.572385897	-0.537011343	1.54E-06	0.000240857
RALGDS|88012|AP	0.22595	0.345570513	0.612976562	0.001701276	0.020754031
MPI|31787|AD	0.120644444	0.077486474	-0.638745074	0.000561977	0.010578313
RASSF7|13693|ES	0.1908	0.347840641	0.866365333	0.000132172	0.004524903
PCSK5|86632|AT	0.212505556	0.095146154	-1.159283314	6.26E-05	0.002824975
EGR3|83053|AP	0.207542592	0.094844687	-1.129768581	0.005864669	0.044465901
GSDMB|40783|AP	0.457066667	0.768176282	0.749032812	0.00065611	0.011449014
MAPK10|69821|AP	0.383746605	0.160653499	-1.256201586	0.000302068	0.007411379
SNCG|12440|AA	0.092323766	0.060861538	-0.601171265	0.004120941	0.035823152
MFF|57809|ES	0.121283889	0.062401859	-0.958727005	8.28E-05	0.003370681
PTK2|85305|ES	0.388388889	0.167548077	-1.212926801	0.003995275	0.03520148
PAM16|33650|AP	0.037294444	0.064312179	0.786131246	0.002113749	0.023748349
NFIA|3222|AP	0.249266667	0.080648161	-1.627976431	0.004876319	0.039682592
C4orf33|70594|AP	0.415355556	0.173501923	-1.259395198	0.003050019	0.029669832
CPNE5|75990|AP	0.423210185	0.659632808	0.640288808	0.000329519	0.007748504
FAIM|67013|AP	0.434711111	0.307144872	-0.501137675	0.000185194	0.005511699
BBC3|50632|AP	0.457201049	0.258531154	-0.822490575	0.004405372	0.037348687
DLG1|68285|ES	0.253120424	0.06904859	-1.874140065	5.54E-07	0.000138974
TMC7|34279|AT	0.339272222	0.205635256	-0.722355677	0.005118722	0.040904661
SWI5|87729|AP	0.05	0.076530128	0.614099722	0.002257982	0.024762466
FKBP2|16602|AP	0.154022222	0.227715385	0.564093247	0.004220023	0.036363344
ERBB2IP|72261|ES	0.318415556	0.154075513	-1.047273225	2.49E-05	0.00152576
PTPN6|20022|AP	0.752833333	0.450021795	-0.742335634	6.18E-08	3.42E-05
SEPT9|43714|AP	0.024616667	0.055535256	1.173768533	0.002574501	0.026826681
CHCHD7|83914|ES	0.301338889	0.194955769	-0.628240022	1.29E-05	0.000990101
SERPINA1|29129|ES	0.323888889	0.139771154	-1.212432331	0.004930372	0.039931751
PAM|72891|ES	0.658185802	0.465214744	-0.500598087	3.93E-05	0.002083316
NPLOC4|44131|AP	0.086170774	0.203263046	1.238077409	0.000167094	0.005170924
AIMP2|97375|ES	0.264015	0.185744103	-0.507303493	0.000937034	0.014228803
ABCB5|78909|AT	0.025811111	0.084353205	1.708450639	0.001519916	0.01947804
PVR|50338|AT	0.109805556	0.066932692	-0.714168097	0.004776764	0.039129444
ZNF436|1050|AP	0.375642593	0.573747765	0.611055975	4.46E-05	0.002239293
EP400NL|25239|AP	0.444053472	0.249015673	-0.834496865	4.22E-05	0.002150124
TTC39A|2944|AP	0.125766667	0.224772821	0.837717996	2.88E-05	0.001689681
MKRN1|82004|ES	0.107605556	0.055155192	-0.964183952	0.001099782	0.01565683
THBS3|8026|AA	0.125036667	0.05290641	-1.240836785	5.01E-07	0.000130955
MT1H|36492|RI	0.272301667	0.159764038	-0.769263106	0.004593573	0.038334008
TNPO1|72474|AP	0.298580159	0.189066455	-0.65922488	0.0068663	0.049158727
TMEM145|50152|AT	0.450961111	0.685088462	0.60328726	0.002638192	0.027291807
PTK2B|83149|AP	0.735968519	0.51321231	-0.52008828	1.71E-05	0.001185696
TRIM14|87031|AT	0.222838889	0.139669872	-0.673980177	0.002553522	0.02671896
ACAP1|38918|AP	0.356110494	0.171230413	-1.056385981	6.33E-05	0.002836913
GABPB1|30573|AT	0.150133333	0.226798077	0.595164081	0.002815056	0.028252896
ANK2|70397|ES	0.591428704	0.16820541	-1.813980159	3.67E-07	0.000100226
SLC44A2|47563|AA	0.073005556	0.048030769	-0.60404734	0.000850972	0.013505344
PLD3|49893|ES	0.308695926	0.438657285	0.506907783	0.002131658	0.023833908
RHBDL2|1859|AP	0.508033333	0.80718141	0.66796979	0.002131534	0.023833908
RCAN1|60494|AP	0.42695	0.605654487	0.504427876	7.47E-05	0.003159744
