# Supplementary material for: Identification of tumour immune microenvironment-related alternative splicing events for the prognostication of pancreatic adenocarcinoma
Source: BMC Cancer. 2021 Nov 12;21:1211. doi: 10.1186/s12885-021-08962-7 (PMC8590242; doi:10.1186/s12885-021-08962-7)
Supplement: Supplementary file 8 — Additional file 8: Supplementary Table 2. 718 differentially expressed alternative splicing events (Stromal score). [file 12885_2021_8962_MOESM8_ESM.xls]

AS	Stromal-low	Stromal-high	logFC	pValue	fdr
APOD|68181|ES	0.297782353	0.162185987	-0.876609083	7.80E-06	0.000626163
EPC1|11157|AP	0.097058824	0.185641656	0.935589194	0.000118248	0.00465641
SYTL4|89602|AT	0.144088235	0.053001911	-1.442836267	3.37E-07	5.96E-05
PRDM2|725|ES	0.524747059	0.775784395	0.564033581	2.13E-05	0.001327673
LPHN2|3565|ES	0.529392059	0.168613087	-1.650620041	4.63E-06	0.000415224
ZNF436|1051|AP	0.659860588	0.421269172	-0.647418907	3.93E-06	0.000366633
CNTN4|62954|AP	0.046535294	0.118291083	1.345944092	0.000543315	0.013286533
MBNL2|26143|ES	0.269661078	0.096697869	-1.479591306	0.002455383	0.03539203
JMJD1C|11889|AP	0.661947059	0.45726242	-0.53369348	0.00135798	0.024311623
FCGRT|50957|AP	0.318535294	0.478087261	0.585820731	0.001058906	0.020575157
LIMA1|21688|AP	0.081752941	0.303026752	1.890102623	2.68E-07	5.23E-05
TMEM9B|14285|AP	0.101929412	0.166293631	0.706162509	0.000867966	0.018141443
ENAH|9989|ES	0.792470588	0.532181529	-0.574438955	3.85E-07	6.57E-05
HOPX|69370|RI	0.579875588	0.394871465	-0.554360288	0.000204945	0.00658144
PRMT2|60964|ES	0.286811765	0.467869427	0.706001755	5.72E-06	0.000487517
PHLDB3|50197|AT	0.050941176	0.076487261	0.58638721	0.001825267	0.029585242
H3F3A|10007|AP	0.145441176	0.315524124	1.117314537	0.002689359	0.037172593
CAST|72863|ES	0.074588235	0.181992357	1.286857862	9.64E-06	0.000739855
FGF11|38952|AP	0.350526062	0.195955902	-0.838992686	0.000190988	0.006229814
ELN|80043|AA	0.341360882	0.062601274	-2.447033825	4.40E-06	0.000399656
B9D1|39709|AT	0.087041176	0.133461146	0.616649841	3.99E-05	0.002123263
SLC50A1|7940|AP	0.078076471	0.129236943	0.727058784	6.78E-05	0.003071038
ITGB3|42068|AT	0.488958824	0.286347134	-0.771947815	0.000101197	0.004209023
CAMK2G|12249|ES	0.028604575	0.06392758	1.160192548	0.00329541	0.042581297
COL4A6|89858|AT	0.366423529	0.604326369	0.721815747	0.000319508	0.009033954
PCED1A|58556|AP	0.109905882	0.343249045	1.642987101	1.37E-08	7.13E-06
LIMS1|54881|AP	0.045382353	0.131942038	1.539700981	1.23E-05	0.000880211
IFNAR1|60398|AP	0.267729412	0.143613376	-0.898585512	0.000204931	0.00658144
INSR|47099|ES	0.339978824	0.545815548	0.682968605	0.000112253	0.004514763
PKD1L2|37759|AT	0.646535294	0.310074122	-1.060115999	5.05E-05	0.002510147
IL12RB1|48393|AT	0.157552941	0.238394904	0.597516713	0.000136615	0.005116997
PTGER3|3412|AT	0.140894118	0.219424204	0.639111292	0.000900113	0.018607199
AP1B1|61603|ES	0.141458824	0.324623567	1.198385572	6.54E-08	1.88E-05
CSF2RA|88361|AT	0.332749412	0.188922293	-0.816643165	0.000206991	0.006617069
NUMB|28294|ES	0.166335294	0.365101611	1.134203711	6.69E-07	9.90E-05
ANGPT1|84860|AP	0.126681176	0.297923567	1.23374008	4.44E-05	0.002272766
RGS12|68636|AP	0.018264706	0.083520382	2.193069791	6.82E-06	0.00056487
NR2F2|32594|AP	0.103735294	0.175281529	0.756767142	0.000152876	0.005478491
TMEM8B|86317|AP	0.143476471	0.068124204	-1.074574793	5.15E-07	8.21E-05
NKIRAS2|40982|ES	0.542917647	0.381100398	-0.510562263	0.00174789	0.028786212
PARD6G|46293|AT	0.263282353	0.11941465	-1.140630989	0.000129772	0.004950231
IMPDH1|81689|ES	0.225631176	0.373719094	0.727987851	0.000202871	0.006555493
AP2S1|50597|AP	0.048229412	0.101934395	1.079655811	1.01E-06	0.000133184
PTGER3|3416|AT	0.561382353	0.241461146	-1.21719265	1.93E-05	0.00122578
CHN2|79083|AP	0.653063655	0.360786704	-0.85607745	4.12E-05	0.002188533
PICALM|18172|ES	0.451041176	0.313449045	-0.525028214	4.40E-05	0.002256101
COL1A2|267008|ES	0.210781045	0.146147771	-0.528317315	0.002605391	0.036611578
CSMD2|1690|AT	0.058176471	0.085473885	0.555047929	0.000554019	0.013474673
ACSL6|73248|AT	0.075023529	0.211169427	1.492985936	0.001323187	0.023957323
RNF165|45395|AT	0.368282598	0.199698089	-0.882992701	0.002307159	0.034061428
MRAS|66991|AP	0.238380588	0.361219745	0.599609997	0.001971313	0.031150167
KIF16B|58721|AT	0.380188235	0.245336306	-0.631953145	0.001921835	0.030667923
KIAA0930|62645|AP	0.073794118	0.247584076	1.746340805	7.64E-08	2.14E-05
SPAG9|42494|ES	0.264282353	0.470374522	0.831729825	3.38E-05	0.001912733
AFAP1|68741|ES	0.25052493	0.071308981	-1.812798483	6.78E-07	9.90E-05
VSTM1|51760|ME	0.024123529	0.146444586	2.601841956	7.41E-05	0.003316139
DCAF6|8884|ES	0.148758824	0.279882675	0.911846943	7.77E-05	0.003428654
UGDH|69064|AP	0.145594118	0.066402548	-1.132641566	0.000265011	0.007874899
RNF130|74993|AT	0.105694118	0.056203822	-0.91115495	1.16E-05	0.000841955
UGP2|53745|AP	0.160770588	0.302147771	0.910250797	9.03E-07	0.000123106
OBSCN|10196|AT	0.358241176	0.153059236	-1.226841071	0.003337291	0.042940147
HLX|9879|RI	0.132090588	0.085298089	-0.630942347	9.02E-05	0.003849639
P2RX5|38486|AT	0.382803922	0.174866752	-1.130349603	0.000742796	0.016315521
TNIP1|74126|AP	0.208435294	0.419989809	1.010754733	0.000135199	0.005092549
RBM47|69087|AP	0.311965546	0.133563694	-1.223858802	0.000162344	0.005670531
NUDT6|70523|AP	0.115547059	0.261289922	1.177170944	0.000313236	0.008942874
KCNAB2|360|AP	0.338543382	0.185697049	-0.866389831	0.002604509	0.036611578
IL1RAP|68106|AT	0.161729412	0.044138854	-1.873461007	3.70E-06	0.000352866
FAM214B|86240|AP	0.127617647	0.063491529	-1.007191821	0.000941752	0.019218229
MRPL23|13891|AT	0.009923529	0.058352753	2.555875494	0.000913064	0.018815681
LZTS2|12860|AP	0.279717647	0.453082803	0.695803458	0.000383817	0.010297103
SLC39A3|46620|AT	0.231676471	0.330322293	0.511762809	0.002831341	0.038381464
NREP|72970|AP	0.282470588	0.406636306	0.525638372	9.20E-06	0.000724727
VEGFA|76336|ES	0.259447059	0.406448408	0.647632055	0.000159241	0.005619123
SPON2|68459|AP	0.194	0.074677707	-1.377307117	1.47E-05	0.000992229
PLEKHA5|20645|AT	0.099935294	0.047889172	-1.061294793	1.20E-05	0.000868886
SEC16A|88176|ES	0.403264706	0.735377834	0.866758547	1.18E-07	2.91E-05
RSRC2|24970|ES	0.138117647	0.081271975	-0.765067812	0.002901535	0.039079416
RHBDD2|80128|ES	0.239341176	0.355225478	0.569666439	2.93E-06	0.000298626
SEC24C|12178|ES	0.216794118	0.116752153	-0.892876455	0.004117483	0.048976043
SARDH|88080|AT	0.114105882	0.070436943	-0.695968972	0.003988801	0.047885434
MGAT1|75019|AP	0.170111765	0.057308917	-1.569651376	1.42E-05	0.000977651
TFDP2|67088|AP	0.578295752	0.28406169	-1.02560323	7.79E-06	0.000626163
C8orf34|84100|AT	0.065458824	0.223228662	1.769862702	2.58E-08	9.53E-06
BCAR3|3796|AP	0.159694118	0.339038662	1.086138629	0.000447947	0.011612431
RBM26|26100|ES	0.093347059	0.171718613	0.879369952	0.000230866	0.007201702
SIGIRR|13650|AP	0.179476471	0.410756688	1.194489346	6.03E-07	9.12E-05
JMJD1C|11888|AP	0.338052941	0.54273758	0.683005606	0.00135798	0.024311623
SCGB3A2|73965|AP	0.008517647	0.083159236	3.287349642	0.000136998	0.005118423
FMNL1|41952|AP	0.332259999	0.56142758	0.756787318	0.000109797	0.004449487
PTK2|85315|ES	0.2569	0.048962088	-2.3914699	0.002413553	0.034959383
MEST|81804|AP	0.217876471	0.414858599	0.929109287	0.000281496	0.00825869
SBNO2|46390|AP	0.381576471	0.133356752	-1.516681345	1.15E-05	0.000838257
SYTL2|18154|AA	0.360581569	0.209209469	-0.785377502	0.00425183	0.049714653
SUN2|62258|AP	0.025305882	0.052641897	1.056738692	0.000605542	0.014162127
SNRPD3|61419|AT	0.061752941	0.111228662	0.848948847	0.001839782	0.029724131
PSMD13|13629|ES	0.216501765	0.083668745	-1.371618091	0.000231281	0.007203798
SGK1|77772|AP	0.099870588	0.05331465	-0.905527861	7.15E-05	0.003224793
RALGDS|88016|AP	0.037411765	0.094435032	1.335830125	0.001638407	0.027462338
CCSER2|12405|AP	0.575334186	0.367042939	-0.648451349	0.003253015	0.04221344
THOC5|61613|ES	0.136458824	0.348838981	1.354095579	1.01E-06	0.000133184
TRIO|71583|AP	0.412330588	0.597703434	0.535628342	0.002901759	0.039079416
CSMD2|1688|AT	0.060135294	0.115656051	0.943556868	0.001199214	0.022389923
NR4A1|21891|ES	0.097588235	0.187383057	0.941211374	0.00064887	0.014916805
BOP1|85554|RI	0.139688235	0.086832484	-0.685903759	0.00096762	0.01949954
DACT3|50577|AT	0.444770588	0.710854777	0.676493468	2.98E-09	3.42E-06
RPS6KA1|1281|AP	0.096616993	0.268994522	1.47722793	1.14E-05	0.000831421
SLC12A8|66544|AP	0.355792296	0.537686849	0.595730913	0.000410903	0.010939633
COL4A6|89859|AT	0.633576471	0.396449873	-0.676380296	0.000332192	0.009229089
ZNF677|51704|AT	0.025482353	0.06603121	1.373649591	0.000174521	0.005887491
EPHA10|1825|AT	0.171535294	0.072031847	-1.251798642	0.00021865	0.006924918
KCNMB1|74498|AT	0.044429412	0.079121019	0.832545968	0.003049764	0.040389879
RALGAPA1|27239|ES	0.250682353	0.560386766	1.160562445	1.71E-07	3.79E-05
FBLN5|28893|ES	0.569058824	0.384513376	-0.565544006	0.000113464	0.004537017
LAS1L|89321|ES	0.125117647	0.209174522	0.741421853	0.000194826	0.006335065
PKD1L2|37758|AT	0.1738	0.413710318	1.251192859	0.000189682	0.006197174
IL18BP|17475|RI	0.159861765	0.082679427	-0.951224629	1.74E-05	0.001133303
ZBTB8OS|1610|AT	0.111441176	0.168428662	0.595855277	0.000359177	0.009789228
NINJ2|19604|AP	0.016111765	0.078435032	2.283383637	4.12E-07	6.88E-05
NCOA4|11537|AP	0.052364706	0.166581847	1.669564535	2.89E-08	1.03E-05
NIPSNAP3B|87104|AT	0.186575817	0.290002548	0.636303571	0.000176186	0.005887491
LRRFIP1|58133|ES	0.021058824	0.071705605	1.767661055	4.71E-06	0.000420924
EXD3|88302|ES	0.136733922	0.270925641	0.986525738	0.00386195	0.04686959
HEPH|89326|AP	0.487719363	0.220152604	-1.147547339	0.000598766	0.014093453
ABCF2|82356|AT	0.045188235	0.079280255	0.811014381	0.001954932	0.030981258
RGL1|9194|AP	0.536494118	0.273633573	-0.971317103	5.51E-06	0.000473855
SH3BP2|68594|AP	0.264047059	0.105250159	-1.326972656	9.53E-06	0.000739269
SCNM1|7563|AP	0.026470588	0.08898535	1.749177589	1.82E-06	0.000208489
MAP4K4|54762|ES	0.696864706	0.488220382	-0.513346063	8.15E-07	0.000112473
ZNF677|51700|AT	0.087494118	0.202649682	1.211729977	2.20E-06	0.000239764
WWP2|37316|AT	0.110994118	0.158641401	0.515286106	0.001809636	0.029400199
MARK3|29450|ES	0.046282353	0.192506369	2.056372064	2.88E-09	3.42E-06
ST3GAL6|65790|AP	0.306783529	0.182156242	-0.752044596	0.00092358	0.018930828
MED15|61162|AP	0.030876471	0.069770955	1.176118738	1.42E-05	0.000977651
SEC31A|69732|ES	0.533335294	0.291678981	-0.870661377	3.61E-06	0.00034754
PBX1|8790|ES	0.698617647	0.456247134	-0.61468759	4.93E-08	1.55E-05
POMGNT1|2783|AP	0.128111765	0.304363694	1.248393312	1.40E-06	0.000167269
NF1|40151|ES	0.46186072	0.715523436	0.631541168	1.78E-05	0.001154084
MGAT1|75018|AP	0.080141176	0.18610828	1.215526651	2.93E-06	0.000298626
TFDP2|67089|AP	0.417425948	0.713952208	0.774307219	5.06E-06	0.000448823
MTMR11|7412|AP	0.245317647	0.399518471	0.703611188	0.000226475	0.007075395
SYNE1|78184|ES	0.525335294	0.792713397	0.593560845	0.000145069	0.005318243
CREM|11238|AT	0.396970588	0.274881529	-0.530222157	0.000250105	0.007551643
CLDN11|67616|AT	0.320517647	0.643436306	1.005393551	1.41E-08	7.13E-06
NEDD4L|45649|AP	0.239035294	0.475605732	0.992542453	9.50E-05	0.004015503
TMC6|43753|AP	0.030694118	0.083502038	1.443849215	0.000157137	0.005573252
IQGAP2|72555|ES	0.073176144	0.13473305	0.880658491	0.001673383	0.02785905
ATP2C1|66758|AP	0.741985294	0.420903248	-0.817901949	3.37E-07	5.96E-05
SUGP2|48552|ES	0.031811765	0.055569427	0.804730952	0.004281399	0.049858476
HEXB|72498|AP	0.085088235	0.139670701	0.714997835	0.001872996	0.030167473
ADAMTS2|74891|AT	0.390152941	0.143871975	-1.439254186	1.28E-07	3.05E-05
MAP3K12|22061|AP	0.267144118	0.415609236	0.637609464	0.00264908	0.037077093
AP1S2|88569|AT	0.427076471	0.26663121	-0.679648753	0.002022893	0.031527791
WASF3|93403|ME	0.574120588	0.284030304	-1.015308927	0.000118206	0.00465641
SH3BGR|60639|AP	0.27841451	0.498039936	0.839027031	0.000583033	0.013862375
EEF1D|118824|ME	0.401564706	0.137490446	-1.546301104	0.001054077	0.020575157
EPS8L2|13727|AP	0.180088235	0.343889731	0.933242099	0.000319564	0.009033954
PHACTR1|75366|AT	0.194421569	0.098224204	-0.985037803	0.000905706	0.018703774
TSPAN14|12367|AP	0.070111765	0.148255478	1.080356957	0.001570135	0.026723261
NLRP1|38721|AT	0.072470588	0.119315924	0.719319084	0.003230193	0.041974274
RARA|40857|AP	0.220305882	0.315663057	0.518877412	0.000148275	0.005416606
ADD3|13076|AP	0.150070588	0.227260977	0.598708721	0.00225878	0.033611484
WBP1L|12980|AP	0.074664706	0.206888917	1.470358019	5.31E-06	0.000461159
TPM1|30990|ES	0.244747059	0.082471975	-1.569315669	1.39E-07	3.24E-05
PYHIN1|8390|AT	0.116905882	0.325349045	1.476640793	1.52E-05	0.001020188
BEAN1|36708|AT	0.201102353	0.067907643	-1.566284091	0.000456573	0.011747827
AMPD3|14349|AP	0.192978123	0.096545628	-0.999154473	0.000238785	0.007393058
VGLL4|63390|AP	0.105382353	0.059724841	-0.81923029	8.38E-05	0.003637773
MBNL1|67324|ES	0.665509412	0.468549299	-0.506258217	0.000156014	0.005543602
CD33|51314|AT	0.364258824	0.196505096	-0.890397196	1.55E-05	0.001037361
MTA3|53364|AP	0.131094118	0.077164331	-0.764596923	0.004127342	0.049047414
RNF167|38605|AP	0.216611765	0.345410191	0.673199048	0.000120651	0.004700058
ACOT9|88694|ES	0.286146471	0.498287898	0.800225723	0.000131108	0.004973901
BSCL2|16403|AP	0.330670588	0.489521019	0.565976078	0.000159244	0.005619123
AK2|1652|ES	0.193870588	0.105247771	-0.881304276	0.001905127	0.030498745
GPNMB|78965|AT	0.133582353	0.068356688	-0.966575031	3.28E-07	5.95E-05
PLB1|53064|AT	0.312111765	0.205750955	-0.601163609	0.001012375	0.02006647
TCF12|30789|ES	0.4363	0.146210472	-1.577273825	3.64E-08	1.24E-05
DLD|81377|AT	0.133864706	0.198069427	0.565230572	6.97E-07	9.95E-05
DDAH1|3657|AP	0.090076471	0.283379618	1.65351379	1.38E-06	0.000166106
SHC4|30507|AP	0.090117647	0.204266879	1.180573745	0.000975924	0.019625549
ELF5|14952|AT	0.402473824	0.645694947	0.681957782	0.004049391	0.048393347
NINJ2|19608|RI	0.146608753	0.069511598	-1.076645632	7.45E-05	0.003320355
EPC2|55539|AT	0.089094118	0.152206369	0.772626646	0.00017623	0.005887491
SVEP1|87186|AT	0.311664706	0.104650318	-1.574418086	1.02E-05	0.000770259
GGT1|61425|AP	0.235684706	0.104625478	-1.171623932	0.002738903	0.037471914
PPP1R1A|22195|AT	0.110735948	0.20625707	0.89731994	0.002540769	0.036219506
RAMP1|58148|AP	0.042988235	0.092666879	1.108111895	0.000156025	0.005543602
ZNF326|3729|AT	0.123552941	0.192059873	0.636426771	0.001617457	0.027259869
GIT2|24370|ES	0.517607843	0.810402548	0.646779232	6.77E-05	0.003071038
LDHA|14636|ES	0.128905882	0.069474522	-0.891762185	0.000611463	0.01426265
GOLM1|86743|AP	0.634052941	0.417021019	-0.604483204	3.93E-06	0.000366633
QKI|78407|RI	0.623941176	0.34978293	-0.834950137	5.70E-05	0.002710238
PAM16|33645|AP	0.160170588	0.238855414	0.576528325	0.003448386	0.043579961
ZFYVE28|68560|AT	0.033676471	0.052015924	0.627212394	0.002671152	0.03716046
TCF7|73350|ES	0.225408029	0.36594564	0.699090451	0.001688362	0.028066645
SNAPC2|47196|AP	0.452929412	0.272919108	-0.730812819	0.004287041	0.049858476
CHTF8|37257|AP	0.122058824	0.294347962	1.269946048	2.62E-05	0.001561489
GRB10|79710|AP	0.031731765	0.073211146	1.206135561	0.003428471	0.043513434
NSMF|88323|ES	0.295044118	0.06785029	-2.120503805	0.000947426	0.019314991
VSTM4|11499|AT	0.293970588	0.137836943	-1.092709214	5.80E-07	8.90E-05
MLLT4|78456|ES	0.143677778	0.391557155	1.446385965	5.36E-07	8.34E-05
C9orf3|86940|AP	0.028088235	0.085374473	1.603838777	0.00147709	0.025826413
LAMC2|9169|AT	0.167229412	0.044896815	-1.897143589	0.003679172	0.045288167
NBPF1|831|AP	0.262694118	0.38780557	0.561949628	0.000101979	0.004233066
HOPX|69372|RI	0.191405098	0.090210191	-1.085266928	7.95E-05	0.003486977
TAF8|76163|AP	0.024294118	0.056284968	1.212142642	0.000784723	0.016896024
ST3GAL6|65791|AP	0.161213529	0.363655704	1.173600383	0.000129252	0.004948598
RAI14|71716|ES	0.776770588	0.500457389	-0.634241339	3.11E-07	5.74E-05
CD47|66013|ES	0.870105882	0.600626115	-0.534723769	7.78E-09	5.55E-06
CASP8|56814|AP	0.102811765	0.173128344	0.751836576	0.002141252	0.032689186
APOC2|50375|RI	0.478758824	0.260947771	-0.875537999	0.000207013	0.006617069
CCM2|79582|AP	0.010982353	0.065995096	2.587171633	1.75E-07	3.79E-05
CAST|196583|ES	0.371826275	0.634086602	0.770051173	4.70E-07	7.60E-05
SEC16A|88177|ES	0.090719412	0.227020113	1.323336931	9.03E-05	0.003849639
LIMK1|80060|AP	0.091747059	0.18453828	1.008186302	0.000179746	0.005959852
PALLD|71123|AP	0.090216912	0.331510764	1.877585909	4.27E-08	1.40E-05
SEPT11|69618|AT	0.047205882	0.102178981	1.114059901	3.86E-08	1.29E-05
DISC1|10282|AT	0.298211765	0.180159873	-0.727059462	2.77E-05	0.001628223
SCIMP|38666|AT	0.601823529	0.342079618	-0.815008366	9.59E-09	5.96E-06
GPR56|36573|AP	0.043829412	0.078389809	0.838766792	0.000316579	0.008983095
LTBP4|49929|AP	0.020911765	0.058875145	1.493343895	0.003888888	0.047160734
C14orf105|27658|AT	0.084823529	0.134675796	0.666954176	0.002355241	0.034341893
ARHGAP24|69815|AP	0.456713464	0.267811975	-0.770068853	0.000916519	0.018815681
TNK2|68201|AP	0.237082353	0.381061465	0.684635441	0.000174461	0.005887491
PODNL1|47949|AP	0.599284185	0.320204529	-0.904246587	1.10E-05	0.000814391
PTGER3|3413|AT	0.122123529	0.284397452	1.219567351	1.71E-07	3.79E-05
MGAT1|75022|AP	0.112352941	0.358242038	1.67289675	1.20E-09	3.42E-06
PPP2R4|87834|AP	0.055370588	0.181892994	1.715898219	5.92E-09	5.13E-06
PKN1|47976|AP	0.087964706	0.196946628	1.162808022	0.000523045	0.012928201
PDE4DIP|4404|AP	0.031617647	0.058666242	0.891800572	0.000456488	0.011747827
MTUS1|82818|AP	0.458489216	0.274764968	-0.738689725	0.002277553	0.033823432
NARF|44391|AP	0.225	0.122921019	-0.872193368	0.000567383	0.013618745
NREP|72972|AP	0.160282353	0.039136943	-2.03401263	0.000109774	0.004449487
PHLDB2|66059|AP	0.037711765	0.141505223	1.907768736	1.02E-06	0.000133184
LMO7|26067|ES	0.223222549	0.350392102	0.650487488	0.002239876	0.033473699
SNX10|79044|AP	0.013155294	0.068007608	2.370052644	0.00050695	0.012590467
LMO7|26068|ES	0.34142402	0.14821013	-1.203920498	0.001444017	0.025368169
PRDM2|724|ES	0.207977908	0.360131796	0.792094689	0.002200746	0.033150918
EMR2|48029|AT	0.384447059	0.628871338	0.70997994	1.34E-06	0.000162887
ABR|38285|AP	0.042429412	0.107915315	1.346763039	7.26E-06	0.000596991
DRAP1|16950|AP	0.031535294	0.057226115	0.85970627	3.90E-05	0.002104054
SMAD2|45449|AT	0.087829412	0.133829936	0.607624821	0.001482445	0.025826413
PHLDB1|19039|AD	0.053341176	0.082070064	0.621606428	0.003650094	0.045056256
ARHGEF16|307|AP	0.402101471	0.240232466	-0.743128474	0.002477869	0.035567838
TBC1D23|65817|ES	0.330123529	0.558647261	0.75893166	7.45E-05	0.003320355
NDEL1|39189|ES	0.122423529	0.299884076	1.292524052	4.46E-08	1.44E-05
ERBB2IP|72263|ES	0.735262745	0.396898033	-0.889491476	1.14E-06	0.000142112
DLC1|82764|AP	0.149352941	0.379931249	1.347012729	1.31E-06	0.000160623
CD96|66049|AT	0.190794118	0.335502548	0.81430703	0.00136953	0.024456538
TPM1|115012|ES	0.293637311	0.451925478	0.622049599	0.001287989	0.023463746
MIB2|191|RI	0.052629412	0.108294076	1.041013156	0.002004788	0.031425203
CLDN11|67617|AT	0.679482353	0.356563694	-0.930276269	1.41E-08	7.13E-06
ATP9B|46234|ES	0.426435294	0.285439717	-0.579140759	0.002714144	0.037403895
SLC11A2|21725|AP	0.024082353	0.068232682	1.502486574	0.000260338	0.007792461
SYTL2|18142|AP	0.237538824	0.449608025	0.92050446	3.16E-05	0.001799788
SMIM19|83741|AD	0.192152941	0.127471338	-0.592082171	0.001763554	0.028809006
KIAA1429|84564|AT	0.142211765	0.207047771	0.54192285	0.000240375	0.007409244
ACOX3|68765|AP	0.399958824	0.263268073	-0.603318905	0.003416138	0.043438413
ZFP64|59808|AP	0.019047059	0.07567799	1.990305534	3.47E-05	0.001940496
SEC31A|100885|ES	0.671195798	0.260358266	-1.366235473	2.29E-09	3.42E-06
CAPRIN1|14940|AP	0.298235294	0.47884235	0.683099751	0.002022905	0.031527791
SPATA13|25475|AP	0.0625	0.153935414	1.300397078	0.002083447	0.032156805
UBE2E3|56407|AP	0.076494118	0.133435669	0.802723651	0.00212872	0.03254264
CD44|15142|ES	0.30871997	0.174499322	-0.823077381	2.56E-05	0.001544985
CREM|11230|AP	0.204611765	0.373770064	0.869261925	2.96E-05	0.00170711
NFIX|47901|AP	0.130491176	0.291625223	1.160163247	4.87E-05	0.002423178
FLJ27365|62679|AP	0.022523529	0.068774409	1.610438924	0.001909406	0.030540178
S100A2|7718|AP	0.097728562	0.066090127	-0.564345492	0.003956677	0.047728411
PDE8A|32339|ES	0.058638824	0.108470127	0.887369716	0.003415094	0.043438413
ARMCX4|89644|AP	0.108734118	0.173663312	0.675488317	0.001658433	0.027690546
MKL1|62349|AP	0.027694118	0.148573408	2.42352444	1.58E-05	0.001042466
UXT|88941|RI	0.132117647	0.19686051	0.575350553	0.002165248	0.032689186
SMCO4|18300|AP	0.034488235	0.231615924	2.747558226	2.06E-08	8.66E-06
SIRPB2|58511|AT	0.045705882	0.093492357	1.032468572	0.00019432	0.006328548
ZC4H2|89316|AP	0.423058824	0.604367523	0.514567862	0.000993276	0.019918615
MEF2C|72747|AP	0.588753595	0.268099108	-1.134897543	2.04E-06	0.000226948
NME4|32873|AP	0.081282353	0.163058599	1.004376452	0.003957048	0.047728411
PRKCZ|239|AP	0.034141176	0.162812251	2.253624579	2.54E-06	0.000270682
MGAT1|75021|AP	0.489935294	0.309434395	-0.662957658	0.004253095	0.049714653
ADAM15|7907|ES	0.163882353	0.098886624	-0.728813217	0.000572749	0.013714867
FMNL1|41953|AP	0.660836078	0.438819274	-0.590665559	0.000242406	0.007438446
LMO7|26065|AA	0.2976	0.449410191	0.594658314	0.000634724	0.014656683
CAMKK2|24853|ES	0.080871242	0.207327389	1.358212043	9.98E-06	0.000757308
PKIG|59475|AP	0.061282353	0.148371338	1.275668823	0.00010986	0.004449487
PLS3|89920|AP	0.059835948	0.132820892	1.15039771	1.42E-05	0.000977651
NOD1|79116|ES	0.106744706	0.053229299	-1.003872038	0.00049033	0.012340476
SEC31A|69730|ES	0.896847059	0.56851465	-0.657664455	3.38E-10	2.23E-06
MARK3|29448|ES	0.078894118	0.25886051	1.71418525	6.69E-09	5.13E-06
EMC10|51201|ES	0.275094118	0.179890446	-0.612806725	0.001058864	0.020575157
FIP1L1|69311|AT	0.165588235	0.355920382	1.103954377	3.56E-06	0.000344908
PDE1B|22190|AP	0.25319799	0.065476076	-1.951226189	0.000833734	0.017567784
TPM2|98132|ES	0.208832941	0.06956051	-1.586008894	6.54E-08	1.88E-05
KIAA1217|11000|RI	0.673058824	0.423281529	-0.669115065	3.60E-07	6.21E-05
PLEKHA1|13355|ES	0.079788235	0.202318756	1.342382126	2.31E-05	0.00141638
CALM1|28819|AP	0.015176471	0.054236943	1.837439537	0.00342017	0.043438413
PTGIR|50570|AT	0.365670588	0.213715924	-0.774850187	2.72E-06	0.000282838
EXOC7|43570|ES	0.233382353	0.114864331	-1.022764609	0.000359186	0.009789228
GULP1|56499|AT	0.244164706	0.153526752	-0.66936461	0.000278771	0.008201962
KIAA1217|11009|ES	0.665662026	0.453408209	-0.553979356	7.22E-05	0.0032452
AMPD2|4046|AP	0.045870588	0.071455414	0.639473917	0.003767662	0.04609641
SLC43A1|15846|AP	0.332067059	0.47396627	0.51330978	0.002949949	0.039578828
ACOT7|391|AP	0.093676471	0.281356051	1.586638365	1.89E-06	0.000214189
CLEC7A|20309|AT	0.050065882	0.088835669	0.827311249	0.002686777	0.037172593
AMPD3|14346|AP	0.328114445	0.479698878	0.547929959	0.00347659	0.043722284
PTK2|85295|AP	0.155852941	0.109573248	-0.508289764	0.003893559	0.047189752
BCL2L1|58900|AP	0.069847059	0.135293631	0.953822649	2.96E-05	0.00170711
RPS24|12297|AA	0.7459	0.465249682	-0.680977064	2.29E-08	9.14E-06
PPP4R2|65624|AT	0.075864706	0.053494904	-0.504027387	0.000307415	0.008832528
C2ORF15|54669|AP	0.260541176	0.166301274	-0.647712177	0.000439464	0.011450258
MDK|15573|AD	0.086635294	0.053259873	-0.701905902	0.002736682	0.037471914
SORBS1|12641|ES	0.544449412	0.817465738	0.586360259	1.54E-06	0.000183495
FAM49B|85138|AP	0.457664706	0.241775159	-0.920625014	1.99E-06	0.000222771
NFATC4|26982|AP	0.164605882	0.0593	-1.472911883	0.000242122	0.007438446
MBNL2|26141|ES	0.711967647	0.394806943	-0.850664325	1.08E-07	2.77E-05
SH3BP5|63567|ES	0.164682353	0.107928025	-0.609616431	0.000578138	0.013796047
SOD2|78301|AT	0.025135294	0.067028025	1.415049865	5.53E-05	0.002655638
FBXL22|31066|AT	0.0816	0.279124204	1.774266174	2.92E-07	5.54E-05
C19orf53|47935|AP	0.021629412	0.058178981	1.427503595	2.62E-06	0.000276613
NADK|228|AP	0.180870588	0.379235123	1.068134758	3.19E-06	0.000317723
VPS29|24444|ES	0.241076471	0.115900637	-1.056602354	2.77E-05	0.001628223
PHLDB2|66058|AP	0.055347059	0.194984013	1.81677728	3.92E-05	0.002107361
HNRNPL|49697|AP	0.371794118	0.223287898	-0.735598884	0.00012843	0.004926839
VAV1|47087|AP	0.265678807	0.143702038	-0.886602626	0.001393071	0.024785947
RGL1|9193|AP	0.466364706	0.728509629	0.64348943	6.37E-06	0.000538271
KIF1B|601|AT	0.112005882	0.26101465	1.22055628	6.46E-10	2.23E-06
ANKRD12|44593|AP	0.022894118	0.065513638	1.516818293	0.002010312	0.031473608
PFN2|67256|AA	0.695764706	0.431870701	-0.688000054	2.01E-07	4.13E-05
RGS19|60191|AP	0.337199559	0.22144845	-0.606631749	0.000556702	0.013474673
ZNF333|48017|AT	0.168582353	0.250831847	0.573267009	5.24E-05	0.002576098
LONRF1|82749|AP	0.049875294	0.117410811	1.235168005	0.002999179	0.039909968
LRRD1|80422|AT	0.242170588	0.104830573	-1.207964127	0.000888188	0.01843391
TSHZ2|59816|AP	0.529817647	0.353512102	-0.583736293	0.001535093	0.026299744
CCSER2|12406|AP	0.343035294	0.587737014	0.776813738	0.000105286	0.004326945
INPP5F|13271|AP	0.481362941	0.303676716	-0.66458878	0.003620592	0.044854849
TBXAS1|81965|AP	0.438736695	0.14545828	-1.59274995	9.51E-07	0.000127953
HOXB3|42195|AP	0.03092	0.096996815	1.649397061	0.000625821	0.014532099
NLRP1|38719|AT	0.139711765	0.229859873	0.718301121	0.00251977	0.035970292
KIAA1217|10993|AP	0.08811	0.233128592	1.403748281	1.60E-07	3.63E-05
PADI4|851|AT	0.079117647	0.230430488	1.542260187	0.000582333	0.013862375
EPS8L1|52008|AP	0.232202941	0.098979849	-1.230179494	0.000511507	0.012688434
RNF111|30924|AP	0.059396078	0.110801338	0.899535711	0.000966609	0.01949954
CCND3|76154|AP	0.542435294	0.343649682	-0.65851243	0.002831404	0.038381464
IL32|33437|ES	0.051972794	0.080921019	0.638757867	0.002005524	0.031425203
LIMCH1|69112|AP	0.032263529	0.113547205	1.815316015	0.00031294	0.008942874
C6orf141|76448|AT	0.161241176	0.240007643	0.573860136	0.002356	0.034341893
ARHGAP22|11482|AP	0.201599804	0.128367197	-0.651217645	0.000148272	0.005416606
ATP10D|69176|AT	0.041382353	0.069033121	0.738273034	0.002999842	0.039909968
NR1H3|15695|AP	0.192612418	0.353385159	0.875540733	0.000114644	0.004575386
TXNDC9|54704|AT	0.056164706	0.082275796	0.550804262	0.001199803	0.022389923
CHEK1|19309|AP	0.095864706	0.199721656	1.058919107	0.000262287	0.007816902
EVC|68700|AT	0.032594118	0.062975796	0.950185836	0.000435101	0.011381677
SAA2|14577|AT	0.4527	0.144999363	-1.642508744	1.23E-05	0.000880211
PDLIM7|74777|AT	0.292376471	0.197638217	-0.564965271	0.002277975	0.033823432
NAV1|9388|AP	0.244992811	0.495406772	1.015874176	2.47E-05	0.00150263
BMP1|82988|ES	0.187861765	0.106288535	-0.82168548	0.002220949	0.033311412
PAPSS2|12457|ES	0.435752941	0.212520071	-1.035911303	0.001273794	0.023376931
FHL2|54818|AP	0.267633268	0.072477159	-1.884659161	0.000630363	0.01460481
NIN|27495|ES	0.420382353	0.719630573	0.775554372	4.07E-06	0.000375232
PHF21A|157593|ME	0.251494118	0.044324841	-2.504337303	0.00282403	0.038381464
CHN2|79084|AP	0.136705987	0.31280357	1.194180549	0.000261331	0.007810881
GRAMD1A|49012|ES	0.259741176	0.046329299	-2.487077971	0.001638751	0.027462338
RASA4|81120|AP	0.166523529	0.375278981	1.172237447	6.45E-08	1.88E-05
LIMK2|61834|AP	0.23188	0.391042675	0.753947669	0.001021545	0.02020941
NKIRAS2|40984|ES	0.570554248	0.402075527	-0.504897537	0.001231826	0.022848446
DCLK1|25624|AT	0.035882353	0.121970701	1.765188229	7.44E-06	0.0006067
DEDD|8558|AP	0.161	0.237617834	0.561582433	0.002950307	0.039578828
GPBAR1|57451|AP	0.030123529	0.073018981	1.277380721	4.69E-07	7.60E-05
ICAM3|47503|RI	0.611282353	0.334597452	-0.869412459	1.45E-05	0.000990586
C5orf38|71503|AT	0.306877647	0.438635301	0.515358359	0.004020242	0.048137936
DCAF6|8883|ES	0.140852941	0.22739465	0.691008621	0.00302407	0.040135813
CFLAR|56784|AP	0.055135294	0.096876433	0.813169611	0.000900107	0.018607199
TRIO|71582|AP	0.585451765	0.377211019	-0.634178491	0.000777568	0.016782414
LEPR|3295|AT	0.162758824	0.305551592	0.908680242	1.10E-05	0.000814391
SEC16A|88173|ES	0.180088235	0.377224841	1.066720746	1.14E-06	0.000142112
SAA2|14580|AT	0.474229412	0.722208917	0.606831092	0.000165842	0.005753905
IAH1|52630|AT	0.122570588	0.081977707	-0.580309293	0.002239759	0.033473699
ARHGEF7|26278|AP	0.046818693	0.13538523	1.531913791	0.000159538	0.005619921
KLHL5|69041|AT	0.165623529	0.115681529	-0.517749123	0.000143791	0.00528074
QKI|78409|RI	0.223017647	0.152750478	-0.545980981	0.000806857	0.017193867
ARHGEF3|65358|AP	0.030731765	0.11312523	1.880118207	9.76E-06	0.000746184
ANKRD11|38082|ES	0.086988235	0.129403949	0.572989443	0.001630863	0.027385882
CD44|15115|ES	0.080052941	0.155234713	0.955424893	0.004180807	0.049317804
ADAM15|7906|ES	0.171064706	0.094629299	-0.854183285	0.000322806	0.00910938
CXXC5|73624|AP	0.310905882	0.442165605	0.508108893	0.000777826	0.016782414
MAN1C1|1193|AP	0.261758824	0.391312102	0.580081559	0.001482519	0.025826413
HPS4|61505|AA	0.084382353	0.158484395	0.909327571	0.004185811	0.049317804
TANK|55731|AP	0.127711765	0.265372611	1.05512805	4.60E-05	0.002333431
LRRFIP2|63960|ES	0.270205882	0.611804459	1.179011538	1.95E-08	8.66E-06
ZC4H2|89317|AP	0.576941176	0.391583422	-0.559104545	0.000755889	0.016526568
CLSTN1|575|ES	0.143305882	0.318971338	1.154328961	5.02E-07	8.06E-05
BIN1|55202|ES	0.296988235	0.062861783	-2.240150674	0.002783902	0.037873895
SEC23A|27348|AT	0.396323529	0.276959236	-0.517004973	3.60E-07	6.21E-05
COMMD5|85672|AP	0.129288235	0.209538854	0.696626777	0.000376932	0.010179128
EVI5L|47191|ES	0.114794118	0.270640672	1.23732995	5.40E-05	0.002611247
ARHGEF10L|858|AP	0.231634575	0.386055641	0.736958176	0.000742511	0.016315521
COA1|79330|AT	0.2771	0.19480828	-0.508351711	6.78E-05	0.003071038
SLC22A18|13934|AP	0.122222941	0.259607006	1.086814216	0.000348908	0.009597656
TM4SF19|68240|AT	0.111029412	0.20135414	0.858793238	0.003582791	0.044651233
THBS3|8029|AA	0.281282353	0.187057325	-0.588538583	0.003861546	0.04686959
CUL4A|26365|AP	0.097535294	0.058246051	-0.743764128	0.003462005	0.043644865
NFYA|76094|ES	0.159907451	0.31311939	0.969475685	0.0006581	0.015027943
KTN1|27634|ES	0.3104	0.445500637	0.521298937	5.58E-06	0.000477894
CHID1|13803|AP	0.019482353	0.096207006	2.303974037	2.43E-07	4.93E-05
CYB561A3|16165|RI	0.096394118	0.047898089	-1.008977007	0.000224176	0.007035375
IL1R1|54777|RI	0.088640915	0.046892357	-0.918619992	0.000664836	0.015084883
DOCK9|26171|AP	0.689771324	0.439503286	-0.650244201	1.80E-06	0.000208489
IL17RC|63282|AD	0.0307	0.06631758	1.111152698	0.000316227	0.008983095
TMEM63B|76352|AP	0.1070375	0.229502024	1.100390552	7.59E-06	0.000616788
LMO7|26061|AP	0.416814538	0.653100456	0.647899319	0.000173932	0.005887491
SPIRE2|38152|AT	0.122752941	0.176289809	0.522191485	0.000658783	0.015027943
CASQ1|8433|AP	0.046596666	0.129041479	1.469536227	0.001061362	0.020603545
LETMD1|21763|ES	0.319511765	0.217014013	-0.558080852	0.000497285	0.012410232
PHLDB1|19040|ES	0.129706471	0.226812102	0.806247167	3.94E-05	0.002110965
CCDC74A|55387|RI	0.29733	0.173884076	-0.773939213	0.001221317	0.022708383
DENND2D|4141|AP	0.200523529	0.401836943	1.002838671	1.57E-05	0.001042466
SCAF11|21319|AT	0.194447059	0.108453503	-0.842300758	0.001058864	0.020575157
ARHGAP9|22584|AP	0.156835254	0.071636697	-1.130479173	0.00187863	0.030211232
CPSF4|80630|AP	0.041323529	0.136415924	1.722976673	3.19E-06	0.000317723
FBXO22|31900|AT	0.064135294	0.092461146	0.527728751	0.001905343	0.030498745
NINJ2|19603|AP	0.034623529	0.081229299	1.230247405	5.39E-06	0.000464785
HOPX|69369|RI	0.397742026	0.260100318	-0.612764841	0.000119428	0.004693967
ABL2|9102|AP	0.448865818	0.82470231	0.877589213	1.99E-07	4.11E-05
PDE4D|72138|AP	0.074829412	0.151236497	1.015128998	0.001671552	0.02785905
ZNF106|30163|AP	0.052790784	0.149273418	1.499599277	0.000167937	0.005806711
CABIN1|61386|AP	0.099029412	0.207515478	1.06728997	0.002782862	0.037873895
MBNL2|26140|ES	0.470664706	0.228829487	-1.040426703	9.64E-06	0.000739855
LRRC27|13489|AP	0.032260131	0.109138457	1.758335366	0.002069531	0.032061473
FGFR1|83408|AP	0.064558824	0.129163439	1.000511571	0.00345521	0.043632567
SLMAP|65389|AP	0.060796471	0.167398797	1.461229681	0.003146038	0.041190827
MGAT1|75020|AP	0.147488235	0.088919745	-0.73002416	0.001733312	0.028607239
PLXDC1|40623|ES	0.391077255	0.246384076	-0.666544611	0.00033239	0.009229089
NKIRAS2|40983|ES	0.566801307	0.397546178	-0.511720634	0.001068056	0.020701261
PPP2R4|87835|AP	0.0857	0.143863057	0.74732906	8.29E-05	0.003614849
KLK6|51252|AP	0.390834575	0.231986242	-0.752518852	0.000265373	0.007874899
IL1R2|54766|AP	0.288824445	0.494563822	0.775963858	0.000756394	0.016526568
ACYP1|28474|AP	0.134488235	0.072133121	-0.898746223	0.00269312	0.037172593
SOCS2|23710|RI	0.324974118	0.492408408	0.599530575	0.000241766	0.007438446
C19orf25|46506|AD	0.050088235	0.08864465	0.823561774	0.00309853	0.040772719
EEF1D|85455|ES	0.297988235	0.04430828	-2.749607136	0.000176981	0.005903077
CCND3|76156|AP	0.418652941	0.611043949	0.545521388	0.002297319	0.033949681
TIA1|53873|ES	0.440329412	0.284943312	-0.627908281	0.00034551	0.009529356
VLDLR|85739|ES	0.216763922	0.432728089	0.997336118	1.34E-05	0.000937828
ARHGAP24|69813|AP	0.171617647	0.371314013	1.113441851	6.02E-05	0.002803551
MAP3K4|78357|ES	0.453947059	0.28027518	-0.695680061	2.23E-05	0.001377099
EXOC7|43571|ES	0.314294118	0.153378344	-1.035020473	1.66E-05	0.001089228
RPS6KA1|1282|AP	0.085048529	0.167174674	0.974998108	0.00126249	0.023258231
C2ORF15|54673|AT	0.290935294	0.204571338	-0.5080943	4.85E-05	0.002422252
LIMS1|54885|AP	0.564711765	0.394277707	-0.518302547	0.000722621	0.016025871
THAP4|58391|AP	0.281305882	0.400161146	0.508441375	0.001287948	0.023463746
SPATA13|25473|AP	0.031194118	0.191213749	2.615840354	3.04E-07	5.73E-05
ILK|14175|RI	0.064529412	0.119838854	0.893066947	9.31E-05	0.003949772
IL15|70674|ES	0.323883725	0.189721401	-0.771593547	0.000915783	0.018815681
ST6GAL2|54866|AT	0.312623529	0.656916561	1.07128377	1.95E-08	8.66E-06
DOCK9|26172|AP	0.287453922	0.54245436	0.916171047	1.26E-06	0.000155555
ITGB3|42067|AT	0.420076471	0.625078344	0.573385041	4.70E-05	0.00236168
CERCAM|87747|RI	0.267711765	0.135973248	-0.977357699	0.001003241	0.020038708
WDPCP|53727|AT	0.041452941	0.065212102	0.653665254	0.000567367	0.013618745
ATL2|53248|ES	0.404111765	0.180292357	-1.164416116	0.000377885	0.010181918
CCDC36|64848|AT	0.035770588	0.176042675	2.299079452	2.71E-09	3.42E-06
GULP1|56497|AP	0.317747059	0.473084076	0.574217831	3.46E-05	0.001939863
FAM65A|37086|ES	0.138418889	0.234442556	0.760193642	0.003767741	0.04609641
HNF1A|24784|AT	0.174435294	0.26827707	0.621031776	3.13E-05	0.001794633
GATA6|44782|AP	0.0916	0.18876121	1.043142823	0.003070913	0.040517956
TBXAS1|81964|AP	0.594447059	0.854952123	0.524295302	5.70E-05	0.002710238
ANO6|21298|AT	0.089958824	0.046151592	-0.962884368	9.60E-05	0.004051035
SCIMP|38667|AT	0.398176471	0.657920382	0.724505037	9.59E-09	5.96E-06
UBTF|41830|AP	0.045505882	0.122780255	1.431953615	0.000101193	0.004209023
PPHLN1|21214|AT	0.087194118	0.181482166	1.057525065	6.15E-06	0.000521756
FGD4|21027|AP	0.049686928	0.153767916	1.629816247	0.000960822	0.019473104
RPL26L1|74570|AD	0.045	0.065307006	0.537312776	0.004084588	0.048698125
GRASP|21880|AP	0.019752941	0.074285987	1.911022614	0.00330837	0.042693835
TMEM198|57722|AP	0.555788235	0.366254736	-0.60168788	0.00164015	0.027463567
GSN|87422|AP	0.219323529	0.134534395	-0.705085538	0.000605786	0.014162127
PARP8|71974|AT	0.0416	0.07960828	0.936334968	0.002360492	0.034363644
DMGDH|72618|AT	0.165687713	0.331008485	0.998401584	0.000646901	0.014888078
TRMU|62706|AT	0.050594118	0.087035669	0.782637106	0.001232159	0.022848446
WDR52|66199|AT	0.065952941	0.136259873	1.04685186	0.000188933	0.006192055
STRA6|31689|RI	0.273528627	0.164923659	-0.729893458	0.002561144	0.036301856
ARHGAP27|41961|AP	0.110831127	0.311949185	1.492947916	0.000204943	0.00658144
CD276|31610|AT	0.076588235	0.052319745	-0.549767282	3.86E-05	0.002097131
IGF2|13896|AP	0.271277647	0.422516943	0.639239018	0.001003135	0.020038708
LSMD1|39061|AP	0.039894118	0.060411465	0.598646334	0.001603343	0.027089456
RTBDN|47875|AA	0.498658824	0.712179618	0.514188069	0.003405201	0.043438413
NDUFA7|47215|AT	0.092741176	0.137176433	0.564750715	0.00076369	0.016628866
TMEM219|35991|AP	0.263723529	0.394914013	0.582512266	0.000325995	0.009186842
SH3GLB1|3685|ES	0.246576471	0.045904459	-2.425328947	0.003364855	0.043235882
SHC1|7854|AP	0.7333	0.448766879	-0.708437337	5.92E-09	5.13E-06
MTMR3|61690|ES	0.099688235	0.20398293	1.032953267	6.68E-06	0.000560209
ASPH|83970|AT	0.202258824	0.306517834	0.599768376	2.59E-05	0.001553432
HMHA1|46371|AP	0.099511765	0.171351592	0.784020596	0.001107213	0.021217623
MXD4|68553|AT	0.274776471	0.154029299	-0.835053664	0.000342194	0.009450483
PTK2|85291|AP	0.107352941	0.174001274	0.696736151	0.001299451	0.023630839
ZFYVE21|29513|ES	0.178094118	0.056733121	-1.650376729	3.23E-06	0.000318495
SLMAP|65394|ES	0.243429412	0.496850318	1.029307801	1.12E-06	0.000142007
DIXDC1|18709|AT	0.179182353	0.078236943	-1.195506659	4.40E-05	0.002256101
GMFG|49768|RI	0.1354	0.087330573	-0.632669024	2.62E-05	0.001561489
SIKE1|4342|AD	0.238031176	0.149372463	-0.672236336	0.001010559	0.02006647
LHFPL2|72609|AP	0.010055294	0.06200552	2.624441379	0.001011517	0.02006647
MKL2|34068|AP	0.204194183	0.346662729	0.763590967	0.001763447	0.028809006
VGLL4|63393|AP	0.283729412	0.135951592	-1.061422661	0.000102259	0.004236201
CD44|15133|ES	0.592151568	0.394591069	-0.585608197	7.86E-05	0.003457955
ACAP1|38921|AP	0.293766666	0.555623439	0.919436759	1.82E-05	0.001172307
ELMO1|79264|AP	0.091211765	0.163905478	0.845572246	0.001147624	0.021788028
GLIPR1|23464|RI	0.398111765	0.175454777	-1.182074277	1.28E-07	3.05E-05
PRR16|73097|ES	0.494086863	0.345619887	-0.515578466	0.002670416	0.03716046
NCBP2|68269|AD	0.353368824	0.232266971	-0.605390748	0.002351871	0.034341893
MCF2L|26317|AP	0.306452941	0.464645223	0.600464024	0.00058909	0.013929029
SORBS1|12636|ES	0.424393529	0.27338995	-0.634442448	0.001840025	0.029724131
PKIB|77379|AP	0.241447794	0.500141069	1.050623792	8.83E-05	0.003785735
MAP2K7|47194|ES	0.159605882	0.434867346	1.446061558	9.80E-09	5.96E-06
SPAG9|42493|AP	0.089994118	0.134069108	0.575074245	0.001413932	0.025052839
LPXN|16010|AP	0.554117647	0.864168487	0.641120309	1.03E-08	5.96E-06
ADM|14341|RI	0.068692941	0.123968294	0.851737428	0.003310303	0.042693835
AQP1|79157|AP	0.219094118	0.082824204	-1.403426416	0.001603422	0.027089456
NCAM1|18768|AT	0.062870588	0.139549682	1.150321665	0.00350463	0.043945741
GFOD1|75387|AT	0.109841176	0.216519745	0.979079613	1.63E-06	0.000191442
GREB1|52703|AT	0.214641176	0.115917197	-0.888832247	0.00011346	0.004537017
NFE2L2|56127|AP	0.111976471	0.065786624	-0.767329424	0.003587115	0.04467392
CSF2RA|88369|ES	0.787623529	0.530748408	-0.569478073	3.11E-07	5.74E-05
TPM1|30980|AP	0.475882353	0.137427389	-1.791935402	2.73E-10	2.23E-06
MAPRE2|45133|AP	0.204435294	0.129691083	-0.656565	0.000260185	0.007792461
PTPRC|9321|AT	0.182576471	0.053296815	-1.776379618	2.84E-09	3.42E-06
TC2N|28883|AP	0.045256863	0.234965322	2.376239362	1.37E-05	0.000959877
MFF|57810|ES	0.238269281	0.143431083	-0.732235261	0.000702891	0.015739441
SRGAP1|22854|AP	0.375464706	0.195973248	-0.938020568	0.001732701	0.028607239
MTUS1|82815|AP	0.384618824	0.625842166	0.702369491	3.16E-05	0.001799788
ABL2|9104|AT	0.023664706	0.064745223	1.452036759	6.33E-05	0.00291478
LEMD2|75767|AP	0.363470588	0.525185987	0.530989796	0.002128832	0.03254264
CD55|9639|ES	0.051435294	0.093255414	0.85842883	9.64E-06	0.000739855
C9orf9|87992|AP	0.339470588	0.497380255	0.551062651	0.00022185	0.006988226
IQCG|68333|AT	0.078970588	0.139854777	0.824542191	0.000469766	0.011997863
GOLM1|86745|AP	0.365947059	0.582978981	0.671808918	3.93E-06	0.000366633
ICA1|78788|AT	0.031276471	0.052510828	0.747537225	0.002999842	0.039909968
FYN|77271|AP	0.012870588	0.078092343	2.601103098	0.000870901	0.018184448
STXBP5|78057|ES	0.269164641	0.451842236	0.747330232	0.000142248	0.005242684
NCK1|66941|AP	0.281505882	0.443589172	0.65605908	0.003392565	0.04343191
ARID5B|11866|AP	0.219608235	0.109129554	-1.008890295	3.45E-05	0.001939863
DGKZ|15541|AP	0.079870588	0.306116589	1.938344984	1.08E-07	2.77E-05
IL31RA|72060|AT	0.654114118	0.414478662	-0.658244519	4.30E-05	0.002240496
RGS3|87291|AP	0.193223529	0.097543312	-0.986155921	0.000536282	0.013161813
SARDH|88079|AT	0.117635294	0.054126752	-1.119907264	0.003679658	0.045288167
KHNYN|27000|AP	0.322923529	0.497109582	0.622371348	0.00203704	0.03172422
DPYSL2|83132|AP	0.321423529	0.170220035	-0.917074687	0.000696448	0.01561204
SH3BGR|60637|AP	0.712185621	0.48914123	-0.542002233	0.000742221	0.016315521
TCEAL1|89761|AP	0.068588235	0.130799363	0.931322473	3.85E-05	0.002097131
MBNL2|26144|ES	0.433666732	0.291527721	-0.572953699	0.000165745	0.005753905
TMC6|43757|AT	0.459352941	0.289309554	-0.666989099	2.00E-05	0.00125365
PTPN6|20023|AP	0.229982353	0.549910191	1.257672859	6.69E-09	5.13E-06
SMIM7|48182|AT	0.0635	0.089815287	0.500204422	0.003504873	0.043945741
BICD2|86883|RI	0.703211765	0.400510191	-0.812120254	1.45E-07	3.34E-05
BLOC1S2|12792|AP	0.051505882	0.079433121	0.625003481	0.001394082	0.024785947
ATL2|53249|AA	0.109714706	0.219440064	1.000070032	0.00257937	0.03648063
EVA1A|54148|AP	0.083235164	0.257879618	1.631432707	6.68E-06	0.000560209
GAB1|70700|ES	0.229606471	0.32487121	0.500704599	0.003072292	0.040517956
AKR1B1|81848|AD	0.041847059	0.066091083	0.659329404	0.002519699	0.035970292
MYO18A|40038|ES	0.079494118	0.273989172	1.785198865	6.69E-09	5.13E-06
TBCK|70265|AP	0.0798	0.158240127	0.987654841	0.000152878	0.005478491
TSEN34|51808|AP	0.077982353	0.125307006	0.684247493	0.003024767	0.040135813
TTC7B|28826|ES	0.111184706	0.198878471	0.838928762	0.002238147	0.033473699
DACT3|50576|AT	0.555235294	0.28914586	-0.941301832	2.98E-09	3.42E-06
LYRM1|34402|AP	0.200435294	0.301099363	0.587103085	0.000167534	0.005802889
SUPT4H1|42661|AP	0.190111765	0.288310191	0.60077402	0.002738918	0.037471914
PIGQ|32898|AP	0.034305882	0.15535958	2.179083327	4.34E-05	0.002248207
PODNL1|47947|AP	0.340320588	0.649268753	0.931921348	1.82E-06	0.000208489
FAM49B|85137|AP	0.456464706	0.648508917	0.506623098	3.16E-05	0.001799788
GLUL|9148|AD	0.295255882	0.469010191	0.667653469	0.001265425	0.023277746
MAP1LC3A|59028|AP	0.512258824	0.326607643	-0.649314376	0.000482323	0.012228096
STX16|59979|ES	0.156879739	0.075117289	-1.062442127	6.39E-05	0.00293618
NSFL1C|58506|ES	0.061741176	0.118371338	0.939014911	0.000128446	0.004926839
IFITM2|13641|AP	0.132635294	0.059707006	-1.151492585	0.000120718	0.004700058
SH3PXD2A|13023|AP	0.055841307	0.191883876	1.780828875	4.62E-05	0.0023408
KDM2B|24874|AP	0.305123529	0.481748537	0.65888685	0.000165805	0.005753905
RCAN1|60488|AP	0.200241176	0.102702548	-0.963266701	0.000395538	0.010544269
NSMF|88315|AA	0.563048235	0.353186051	-0.672830156	0.001508252	0.025997171
LAT2|80065|AT	0.119876471	0.066478981	-0.850578342	5.83E-05	0.002733186
BIN1|55192|ES	0.459222549	0.239501874	-0.939156537	0.002622958	0.036817565
PPP4R1|44611|ES	0.184152941	0.110626694	-0.735204893	0.000278675	0.008201962
P4HA3|17766|AT	0.309811765	0.124970064	-1.309809388	1.07E-07	2.77E-05
C16orf74|37886|AT	0.131547778	0.04177707	-1.654803655	3.53E-05	0.001961862
TPM2|98133|ES	0.663886471	0.443591019	-0.581706394	0.000497296	0.012410232
METTL21A|57184|AP	0.228476471	0.42581	0.898164233	6.02E-05	0.002803551
MARK3|29447|ES	0.382749412	0.743277707	0.957501178	5.41E-09	5.13E-06
NSMF|88321|ES	0.441594853	0.203606822	-1.116937453	0.000454859	0.011747491
ILK|14176|RI	0.031505882	0.0583	0.887874669	0.000250087	0.007551643
ABHD17A|46554|AP	0.570288235	0.386672611	-0.560578691	0.00080678	0.017193867
SLC39A1|7765|AP	0.066241176	0.098310191	0.569612682	0.000729294	0.016105114
PLCH2|273|AT	0.1368	0.252432484	0.883829344	0.000170785	0.005843617
ST3GAL4|19394|AP	0.239670588	0.34546051	0.527467926	0.004152202	0.049145468
NAAA|69560|AP	0.094958824	0.194583439	1.035014965	5.70E-05	0.002710238
OARD1|76084|AT	0.036629412	0.058091083	0.665314189	0.001357877	0.024311623
RASSF8|20838|AT	0.240558824	0.091823567	-1.389453338	5.29E-07	8.30E-05
PLCD1|64008|AP	0.820023529	0.568712038	-0.527966964	8.03E-07	0.000111643
RPS6KA1|1280|AP	0.782246405	0.53828436	-0.539254617	3.49E-05	0.001950839
HNRNPLL|53258|AT	0.085047059	0.134846497	0.664984793	0.002477841	0.035567838
SH3BP2|68591|AP	0.086294118	0.168336688	0.964015512	0.003644688	0.045054021
SBF1|62828|ES	0.422552941	0.60885207	0.52695964	4.80E-05	0.00240151
MPRIP|39457|ES	0.441970588	0.686626752	0.635575701	2.13E-08	8.66E-06
TAZ|90599|AD	0.131935294	0.048710191	-1.437535005	0.000434483	0.011381677
SMPDL3B|1360|AT	0.119035294	0.178777707	0.586777451	0.001058871	0.020575157
ST7|81556|AT	0.188535294	0.34148535	0.856989065	2.25E-06	0.000244521
EMR2|48028|AT	0.615552941	0.371128662	-0.729963517	1.34E-06	0.000162887
ABHD17A|46553|AP	0.429711765	0.613328025	0.513289599	0.00080678	0.017193867
TRIM7|75044|AP	0.318901765	0.460725159	0.530794302	0.002605112	0.036611578
LRRC32|17898|AP	0.173570588	0.274267516	0.660061258	0.000169232	0.005806711
ISLR|31677|AP	0.506341176	0.313124204	-0.693374781	6.76E-06	0.000562534
PLS3|89927|ES	0.342082353	0.20083758	-0.768314438	0.000140885	0.005201891
RTKN2|11871|AT	0.322858824	0.176535032	-0.870948953	0.002583744	0.03648063
MZF1|52487|AT	0.028070588	0.089317197	1.669878687	0.001446425	0.025368169
TPM1|30979|AP	0.461829412	0.821002548	0.830026644	3.61E-10	2.23E-06
MEF2BNB|48603|AT	0.354564706	0.191779618	-0.886599534	0.002562203	0.036301856
DYNC1I2|55943|ES	0.483052941	0.173035032	-1.481117164	5.07E-06	0.000448823
RARA|40856|AP	0.174811765	0.123	-0.507143965	0.000121983	0.004740382
HSPD1|56688|AP	0.226933529	0.342105336	0.592170824	0.000833228	0.017567784
ECE1|964|AP	0.076564706	0.16469816	1.105073027	2.59E-05	0.001553432
CLSTN1|576|ES	0.096782353	0.232932771	1.267097704	1.05E-06	0.000136504
P2RY6|17682|AP	0.253658261	0.093246525	-1.443764274	5.83E-05	0.002733186
SQSTM1|74933|AP	0.103052941	0.152966879	0.569833628	0.001178671	0.022255071
MEIS3|50643|AT	0.121776471	0.205121656	0.752244409	1.12E-05	0.000824767
CUX1|81070|AT	0.055364706	0.079303822	0.518423817	0.001147579	0.021788028
PHACTR2|77982|AP	0.26708334	0.143150777	-0.899754491	0.00299035	0.039909968
AKAP13|32356|ES	0.206141699	0.431251699	1.064893769	2.65E-06	0.000278703
SMARCD3|82363|RI	0.451205882	0.310402548	-0.539645477	0.002005703	0.031425203
FGFR1OP2|20856|ES	0.203847059	0.35296051	0.792019638	0.000124523	0.004812005
FKBP11|21493|AP	0.047235294	0.06901465	0.547037393	0.004218808	0.049514281
TMCC1|66748|AP	0.042570588	0.088736943	1.059677822	0.002157965	0.032689186
ADD1|68608|ES	0.115364706	0.056519108	-1.029391311	5.41E-05	0.002611247
ZNF720|36287|RI	0.206329412	0.36066242	0.805699619	0.000117048	0.00462676
MEF2C|72749|AP	0.416789916	0.732738415	0.81397788	4.38E-06	0.000399656
CALD1|81858|AP	0.371058824	0.178450955	-1.056120288	3.53E-05	0.001961862
GJB3|1705|AP	0.217726013	0.337176688	0.63099101	0.001334303	0.024116415
MRAS|66989|AP	0.460609412	0.325392357	-0.501363527	0.003100325	0.040772719
GRK6|74765|AA	0.209723529	0.318964968	0.604909252	0.000332195	0.009229089
NFIC|46675|AP	0.397877311	0.249973666	-0.670547512	0.000103296	0.004270591
FAM186B|21593|AT	0.185417647	0.292564204	0.657974703	0.001575707	0.026752143
OXCT1|71882|AP	0.034535294	0.097613942	1.499015709	0.000336791	0.009326141
GLI4|85406|AT	0.222511765	0.338963694	0.607249141	0.001631504	0.027385882
AMPD3|14351|AA	0.03594	0.076860446	1.096650937	0.003988253	0.047885434
LTBP1|53179|AP	0.136972059	0.044135872	-1.633858026	7.78E-05	0.003428654
STRA6|31688|AD	0.560576471	0.320070064	-0.808523443	0.000247623	0.007521115
HMGA1|75773|RI	0.141520168	0.285804561	1.014021273	0.000187026	0.006155819
EEF1D|85454|ES	0.271417647	0.172565605	-0.653369583	0.001548577	0.026443265
CACNA2D4|19675|AT	0.278094118	0.408496815	0.554751602	0.0004437	0.011516738
SMARCC2|22392|ES	0.579985882	0.303215541	-0.935674082	9.51E-07	0.000127953
INCENP|16337|ES	0.30312549	0.452104331	0.576740565	0.002496671	0.035768165
PLCD1|64009|AP	0.179976471	0.430878105	1.259471484	8.24E-07	0.000113062
BIN1|55184|ES	0.203891062	0.059376362	-1.779837921	0.000335688	0.00930803
ERBB2IP|72262|ES	0.504200915	0.287677261	-0.809547546	0.000967224	0.01949954
SYTL2|18153|ES	0.392677516	0.645643439	0.717392652	0.001381965	0.02463395
ABL2|9101|AP	0.550123846	0.165196126	-1.735576588	1.76E-07	3.79E-05
PRRC2C|8988|ES	0.354964706	0.203369363	-0.803573226	0.000628793	0.014584748
DMTF1|80313|ES	0.467447712	0.329828181	-0.503090327	0.0034475	0.043579961
LPXN|16009|AP	0.445882353	0.136053822	-1.712485621	1.03E-08	5.96E-06
FRMD4A|10815|ES	0.155988236	0.082352166	-0.921558734	5.97E-05	0.002790266
PPP1R12A|23526|AP	0.140141176	0.073382031	-0.93338217	0.002370744	0.034471243
FHL2|54832|ES	0.23075	0.067103185	-1.781877504	0.003392546	0.04343191
RUFY3|69448|AT	0.063594118	0.098038854	0.624460288	0.002738841	0.037471914
PDPR|37329|AP	0.146635294	0.23172293	0.66016842	9.81E-05	0.004111239
CX3CL1|36541|AP	0.133147059	0.086533121	-0.621696217	0.001012341	0.02006647
EPHB2|1026|RI	0.433976471	0.188133758	-1.205858081	0.000128421	0.004926839
HIPK3|14890|AP	0.094647059	0.15405489	0.7028149	0.001369651	0.024456538
MAP4K4|54753|AD	0.114735294	0.210174522	0.873278542	2.90E-07	5.54E-05
MACF1|1888|ES	0.260757222	0.423643942	0.700145026	0.001417032	0.025086317
SEPT11|69617|AT	0.039076471	0.057633758	0.560613924	1.40E-05	0.00097591
TMEM91|50043|AP	0.205270588	0.366142038	0.834876496	0.000132473	0.005016299
SETD5|63091|ES	0.34186732	0.231401083	-0.563040904	0.002995769	0.039909968
CMC2|37718|ES	0.210321498	0.087693341	-1.262057117	0.001322094	0.023957323
HIRA|61047|AP	0.200947059	0.423187163	1.074480403	0.003143137	0.041178876
HERC4|11916|ES	0.244276471	0.058239725	-2.068439463	0.003787315	0.046253921
ANKRD28|63623|AP	0.258292339	0.532743846	1.044437172	3.81E-05	0.002088582
NME9|66980|AT	0.097952941	0.168264395	0.780569214	0.00231521	0.034082498
AQP7|86105|AP	0.642461569	0.441383298	-0.541578118	0.002761072	0.037682829
ORAOV1|17380|ES	0.101876471	0.193221592	0.923435438	0.00395575	0.047728411
IL31RA|72062|AT	0.23708451	0.420349427	0.826187699	0.00017611	0.005887491
ACOT7|389|AP	0.540723529	0.376850955	-0.520897086	0.003620727	0.044854849
FBLN5|28892|ME	0.027982353	0.064736306	1.21005776	0.000295509	0.008576318
CAST|133752|ES	0.541880573	0.783523927	0.532002406	2.54E-08	9.53E-06
TXNL4A|46272|AP	0.043817647	0.077478344	0.822281102	2.34E-05	0.001428634
ABCA2|88252|RI	0.359574706	0.239689172	-0.585126802	0.002477078	0.035567838
PURG|83305|AT	0.086096928	0.17917879	1.057366198	0.003545511	0.044400338
ST6GAL2|54867|AT	0.687376471	0.343083439	-1.002540979	1.95E-08	8.66E-06
KSR1|39851|AA	0.326829412	0.126099207	-1.373978612	1.12E-06	0.000142007
SSH2|40060|AT	0.351441176	0.498627389	0.504678895	5.59E-05	0.002678531
ACAP1|38919|AP	0.428887059	0.26360707	-0.70220872	1.06E-05	0.00079493
ZFP64|59807|AP	0.026152941	0.118093822	2.174888382	2.18E-06	0.000239764
JUP|40931|AT	0.114505882	0.287430573	1.327791812	3.11E-06	0.000314526
CREM|11229|AP	0.4137	0.18036242	-1.197686182	4.64E-09	5.06E-06
ANKRD28|63624|AP	0.759738432	0.454340996	-0.741727314	1.77E-06	0.000207603
RBFOX2|61979|AP	0.583547059	0.412076433	-0.501937046	0.00095897	0.019455768
AFTPH|53773|ES	0.372164706	0.24942293	-0.577347143	0.001954909	0.030981258
FCHO2|72481|AT	0.087223529	0.058293631	-0.581379112	0.002761673	0.037682829
ARHGEF6|90216|ES	0.73585098	0.480010612	-0.61634733	8.62E-06	0.000681117
RCAN2|76415|AP	0.31960295	0.51941511	0.700607258	0.00278471	0.037873895
ATP2C1|66756|AP	0.204958088	0.533597596	1.380423242	3.90E-07	6.57E-05
WDR6|64803|AA	0.117176471	0.17313949	0.563251918	0.003448386	0.043579961
PCSK5|86632|AT	0.224582353	0.094585987	-1.247546197	5.19E-06	0.000455902
MAPK10|69821|AP	0.359377696	0.164713146	-1.125545173	0.000199937	0.006480886
MFF|57809|ES	0.103418235	0.064711401	-0.676398769	0.004185374	0.049317804
ZNF571|49548|AT	0.042147059	0.076347134	0.857142038	0.000469717	0.011997863
DLG1|68285|ES	0.188076331	0.077264013	-1.283449787	0.003456817	0.043632567
VEGFA|76337|ES	0.057335294	0.099643949	0.797358701	0.001508431	0.025997171
SWI5|87729|AP	0.035335294	0.077949045	1.141421423	2.61E-07	5.14E-05
DST|76569|ES	0.209283529	0.32894242	0.65237629	0.001937325	0.030834283
ERBB2IP|72261|ES	0.292851765	0.157890318	-0.891247877	0.000116853	0.00462676
PLEKHA8|79104|AT	0.512735294	0.348581529	-0.556718086	5.83E-05	0.002733186
PTPN6|20022|AP	0.770017647	0.450089809	-0.77467861	6.69E-09	5.13E-06
MFSD5|21984|AP	0.074594118	0.152831847	1.034811432	0.000605777	0.014162127
SHC1|7855|AP	0.2667	0.551232484	1.047443084	5.92E-09	5.13E-06
NPLOC4|44131|AP	0.082143172	0.202953345	1.304935552	0.000171949	0.00586752
ABCB5|78909|AT	0.026252941	0.083932484	1.676750219	0.001406178	0.024944557
ZNF436|1050|AP	0.337998039	0.576562111	0.770461154	3.56E-06	0.000344908
TTC39A|2944|AP	0.130558824	0.223623312	0.776370631	0.00043948	0.011450258
THBS3|8026|AA	0.123097647	0.053575796	-1.200149896	7.09E-06	0.000584956
PIGG|68354|AT	0.1187	0.168481529	0.505270496	0.0005674	0.013618745
ACAP1|38918|AP	0.276705229	0.181006016	-0.612312262	0.002165286	0.032689186
CCSER2|12409|ES	0.188229412	0.327261274	0.797950819	6.62E-05	0.003027737
ANK2|70397|ES	0.565569468	0.173701144	-1.703096983	0.000434996	0.011381677
ANGPT2|82577|AT	0.166611765	0.095496178	-0.802975371	0.000395516	0.010544269
