# Supplementary material for: Identification of tumour immune microenvironment-related alternative splicing events for the prognostication of pancreatic adenocarcinoma
Source: BMC Cancer. 2021 Nov 12;21:1211. doi: 10.1186/s12885-021-08962-7 (PMC8590242; doi:10.1186/s12885-021-08962-7)
Supplement: Supplementary file 9 — Additional file 9: Supplementary Table 3. 183 OS-related differentially expressed alternative splicing events. [file 12885_2021_8962_MOESM9_ESM.xls]

id	HR	HR.95L	HR.95H	pvalue
SYTL4|89602|AT	3.37024447852776e-06	5.2819100910253e-10	0.0215046217169554	0.00481870533871573
JMJD1C|11889|AP	0.356061389986479	0.153778157285709	0.824432518095241	0.0159242159808003
FCGRT|50957|AP	15.9021740581877	3.6636176869228	69.024434694576	0.000221142093437511
HOPX|69370|RI	0.0764802363893379	0.0201999619279059	0.289566216958479	0.000154006719539244
ELN|80043|AA	0.0791446530120164	0.0123717608906113	0.506304329333264	0.00738953123047367
PCED1A|58556|AP	2.46615452267468	1.06933217560471	5.6875854560997	0.0342434471799267
IFNAR1|60398|AP	0.105361724468853	0.0118769806754005	0.934672985200936	0.0433185210141897
INSR|47099|ES	13.6317338806616	3.38623002615762	54.8764162971034	0.000236448612147101
NUMB|28294|ES	8.4435872012226	2.06207598496497	34.5739756170339	0.00301527305686084
NKIRAS2|40982|ES	0.334989557560326	0.113638301594541	0.987501591451568	0.0473935706749701
PARD6G|46293|AT	0.0372894359480008	0.00293708085547242	0.473429946856673	0.0111914128291911
AP2S1|50597|AP	515.511460758621	6.09649268569959	43590.9759716199	0.00580835921999053
AFAP1|68741|ES	0.0626528901625002	0.00565325224867129	0.694358658175373	0.0239965076984209
UGDH|69064|AP	0.0109634100178888	0.000316021747202099	0.380342050142132	0.0126241960858425
RNF130|74993|AT	6.91648282027291e-05	6.80005779305632e-08	0.0703490118157206	0.00670343859217694
UGP2|53745|AP	13.483231505024	1.36964907314424	132.732928005222	0.0257772907737444
TNIP1|74126|AP	2.78431625656171	1.12550770048728	6.88792889928473	0.0267046945336287
RBM47|69087|AP	0.0250217773850113	0.00238785314787146	0.262197591197417	0.00209271924504064
NUDT6|70523|AP	2.8432512881556	1.01320455783818	7.9787223863728	0.0471576101724146
IL1RAP|68106|AT	1.84873435274814e-07	2.25114444443609e-11	0.00151825828656999	0.000748263513289842
FAM214B|86240|AP	0.000373050694981338	2.15080793603971e-06	0.0647044390594484	0.00269302348045139
VEGFA|76336|ES	9.12580360766992	1.77736505322309	46.8560419452043	0.00807313652695214
SPON2|68459|AP	0.0581785387997327	0.00351436712084851	0.963115764654317	0.0470102031908783
SEC16A|88176|ES	4.98793013861279	1.53112596661937	16.2491183678466	0.00765453043951697
RSRC2|24970|ES	0.000647732299987201	1.25488588982481e-05	0.0334338871644563	0.000263517858298288
SEC24C|12178|ES	0.0131917245975597	0.000712761438320618	0.244151252441328	0.00364974590022415
MGAT1|75019|AP	0.00161480576149293	2.1628179055538e-05	0.120564826130523	0.00348516848974097
TFDP2|67088|AP	0.234289246922078	0.0754622449684935	0.727402838945917	0.012053266421554
JMJD1C|11888|AP	2.80850445491429	1.2129555519115	6.50287412497777	0.0159242159808003
FMNL1|41952|AP	3.61882494477417	1.48369460115594	8.82654285505714	0.00469511971263026
PTK2|85315|ES	0.0229864739832179	0.00172386149197619	0.306508375899408	0.00430770965163239
SGK1|77772|AP	8.67636493627659e-06	4.57030560123196e-09	0.0164713949297303	0.00247747392451548
RPS6KA1|1281|AP	0.184851680031411	0.0421318444299974	0.811028903973318	0.0252487702345159
RALGAPA1|27239|ES	5.37308314270084	1.97976652976756	14.5825389126896	0.000964465401697646
ZBTB8OS|1610|AT	344.111975068784	18.3653621906797	6447.62951889039	9.36315217377768e-05
POMGNT1|2783|AP	3.68596978821975	1.00952415252968	13.4581953741511	0.0483465229783577
TFDP2|67089|AP	4.72656768793038	1.51943086783246	14.7031645740205	0.00730850384713541
SYNE1|78184|ES	5.35819304857336	1.41812307551238	20.2452334649492	0.0133222443259468
NEDD4L|45649|AP	5.07195825536062	2.0722997051586	12.4136293993016	0.000377209575097215
TMC6|43753|AP	308.949675340477	22.5783883195903	4227.48960386019	1.74600758140562e-05
ADAMTS2|74891|AT	0.0623114909779664	0.00760549548414624	0.510515313037892	0.00969596092296233
EEF1D|118824|ME	0.129163201765925	0.0349770533976716	0.476973646142977	0.00213611627356589
EPS8L2|13727|AP	2.42361261353272	1.13561025206203	5.17245955626866	0.0220938916389173
NLRP1|38721|AT	727.701860117166	18.8081418667831	28155.3595761215	0.000410570941757178
BEAN1|36708|AT	0.00137853352545526	2.91095718484893e-05	0.0652828111212062	0.000818431259604044
VGLL4|63390|AP	0.00103955564670765	1.54588874317187e-06	0.699064500841389	0.0386649561980214
AK2|1652|ES	0.000882837882832632	1.56180998061394e-05	0.049903812694168	0.000635125812365707
TCF12|30789|ES	0.112335569270329	0.0198649475480622	0.635253634209562	0.0133888082265914
SVEP1|87186|AT	0.0809502370239796	0.00825313372340429	0.793994268583775	0.0309292440527269
GGT1|61425|AP	0.0369727642458591	0.00272283398412144	0.502045039819406	0.0132228758572669
LDHA|14636|ES	2.74063957185849e-06	4.30236483708023e-09	0.00174580853722625	0.000101208018947296
GOLM1|86743|AP	0.224307446890597	0.0648118250101651	0.776306341052527	0.0182899331141928
SNAPC2|47196|AP	0.116527217441648	0.0326069849545123	0.416432013681596	0.000939292882478407
CHTF8|37257|AP	4.15936957513361	1.5563441560475	11.1160216044266	0.00448447781061501
NSMF|88323|ES	0.0533382147127516	0.0077698436604024	0.366154748163395	0.00286216148049917
HOPX|69372|RI	0.00049721264189891	7.23055493770341e-06	0.0341910701729095	0.000425289805209651
CASP8|56814|AP	0.109224433922053	0.0167430812027095	0.712531750945711	0.0206581872483809
SEC16A|88177|ES	8.66867538192932	2.60003430910076	28.9019004919428	0.000439433757852613
PALLD|71123|AP	5.04400875685064	1.95494882136938	13.014163880446	0.00081938706961247
C14orf105|27658|AT	62.2022552311427	2.89814742531002	1335.03234585326	0.00828793437140387
NREP|72972|AP	0.00186205315524139	3.0998271203768e-05	0.111852752372943	0.00262718239151063
NDEL1|39189|ES	10.7025653107325	1.92671281217861	59.4509485308157	0.00673646930503955
DLC1|82764|AP	6.7846657880053	2.01247761456762	22.8731437913756	0.00201601687613941
ACOX3|68765|AP	0.103344963081742	0.0207269757715081	0.5152792916875	0.00562587316476823
SEC31A|100885|ES	0.300571098436331	0.106070196044611	0.851728276029828	0.0237001012004588
CAPRIN1|14940|AP	3.00045368390452	1.37580692612087	6.5435942633605	0.00574616312680103
UBE2E3|56407|AP	6.62401085967071	1.03776900263199	42.2806229110267	0.045590616116172
ZC4H2|89316|AP	8.29036898027016	2.53011828816431	27.1648239335449	0.00047775112203934
FMNL1|41953|AP	0.272525929277733	0.111705413459606	0.664877196444458	0.00427776468883333
PDE1B|22190|AP	0.00885911012157654	0.000435218303865069	0.180332103335783	0.00211128248686647
PTGIR|50570|AT	0.0802369870435473	0.00762406894000797	0.844427580663986	0.0356607451875796
EXOC7|43570|ES	0.028907039163669	0.00269012431431613	0.310623902680988	0.00344428255613739
BCL2L1|58900|AP	180.849460447819	6.11934458506481	5344.77620758477	0.00262585857568332
PPP4R2|65624|AT	8.57645019318048e-06	1.31248844443747e-09	0.0560427775405146	0.00924446252078422
C2ORF15|54669|AP	0.0141713913319265	0.00105408313100226	0.190524187681144	0.00132506357641721
SOD2|78301|AT	8.89912996397168	1.07110968711882	73.936885333083	0.0430158854212974
VPS29|24444|ES	0.0274479775019345	0.00144996626228242	0.51959241297158	0.0165607131607904
HNRNPL|49697|AP	0.0786198422886557	0.0105899136598258	0.58367610917753	0.0129060118097087
KIF1B|601|AT	10.4812103465479	1.14676536891076	95.7962049664344	0.037409143207699
ANKRD12|44593|AP	20.5194681807269	1.32194148145391	318.50772543788	0.0308157302824128
PFN2|67256|AA	0.134085391289937	0.0375934333988242	0.478245548009399	0.00195582618275149
CCSER2|12406|AP	2.87585498443104	1.14567017711852	7.21895538232315	0.0244767244124059
TBXAS1|81965|AP	0.208601178015936	0.0562842596426949	0.773119372021163	0.0190293882342816
NLRP1|38719|AT	12.1213805133884	1.6370549627643	89.751333273656	0.014586087221136
IL32|33437|ES	7760.55801202133	36.7269342682395	1639839.04069092	0.001040683723498
C6orf141|76448|AT	14.7002916926917	1.44265298157015	149.792485518607	0.0232446586193775
CHEK1|19309|AP	11.0148791094506	2.58327436841903	46.9665798101287	0.00118428903861989
SAA2|14577|AT	0.119870029923187	0.0271061093507142	0.530095407196721	0.00516217445377022
PDLIM7|74777|AT	0.00536907566724119	0.000172828586243712	0.166795170562301	0.00286795739829156
PAPSS2|12457|ES	0.223839517394403	0.070244010276351	0.713286860335019	0.0113622755547657
FHL2|54818|AP	0.0208126326048509	0.00222543590925119	0.194643069316813	0.000686873619480557
PHF21A|157593|ME	0.0058976152227232	0.00016913765180092	0.205642356654187	0.00461440418640108
GRAMD1A|49012|ES	0.011868271612684	0.00042367344291191	0.332463300282257	0.00911784994187069
RASA4|81120|AP	4.63458644225366	1.44225081718437	14.8929653807752	0.010029194778456
NKIRAS2|40984|ES	0.34251176607797	0.121834745364326	0.962896992570071	0.0421884740901362
DCLK1|25624|AT	16.5025765652269	1.09508892346297	248.687597377917	0.0428063634257692
CFLAR|56784|AP	25.7053200455451	2.58765759804109	255.351975139258	0.00557837608273567
TRIO|71582|AP	0.110000107695229	0.0371848893110369	0.325401632683374	6.64059989974587e-05
SEC16A|88173|ES	4.47986753937098	1.07760749222552	18.6238619489012	0.0391337515055269
SAA2|14580|AT	4.77026132301736	1.35074631099957	16.8465335826356	0.0152243357496764
CXXC5|73624|AP	4.09887673303085	1.25262174978602	13.4125010007623	0.0196820277528494
ZC4H2|89317|AP	0.108941533795703	0.0331191689618783	0.358350108344244	0.00026303154787661
BIN1|55202|ES	0.011280517778589	0.000400993914206873	0.317336689771839	0.00843520199972757
COMMD5|85672|AP	0.019850050150208	0.00141558133863338	0.278348181211662	0.00362377737878026
COA1|79330|AT	0.0013693066663262	4.57954937704809e-05	0.0409429092705617	0.000142816676065271
KTN1|27634|ES	37.035635182748	2.98890449553777	458.910037251898	0.00491478536347412
CCDC74A|55387|RI	0.0667967295555953	0.00952742435873685	0.468311572081049	0.00646042746999904
SCAF11|21319|AT	0.00104410843052369	9.82235262134696e-06	0.110987912643391	0.0039349727600778
HOPX|69369|RI	0.108684594126715	0.0162911365878444	0.725077770773994	0.0219076331906202
MBNL2|26140|ES	0.154771548924921	0.0383515635230203	0.624595978785606	0.00876335647879302
NKIRAS2|40983|ES	0.284585767108086	0.0970511639470201	0.834498583496739	0.0220453913471419
ACYP1|28474|AP	0.000567703914908873	6.81148320906543e-06	0.0473153533688414	0.00092657582037418
C19orf25|46506|AD	35.2673228517187	1.75602027409722	708.297096266042	0.0199212379187435
EEF1D|85455|ES	0.014357558820408	0.000720743376243548	0.286009559124713	0.00543586669505717
TIA1|53873|ES	0.114836371603204	0.0252704273412435	0.521850780950835	0.00507896950400548
MAP3K4|78357|ES	0.162689638318877	0.0301671461942947	0.877375614049059	0.0346758556472346
EXOC7|43571|ES	0.0323372208615917	0.00445627329774011	0.234657029132765	0.000689941953405729
C2ORF15|54673|AT	0.00761844675699719	0.000462173104532818	0.12558223405897	0.000647118671286528
IL15|70674|ES	0.0774639531209513	0.0115431656450058	0.519845614077379	0.00845057969975336
ATL2|53248|ES	0.0838092523030007	0.0237681127015257	0.295521603241857	0.000115317168044861
TBXAS1|81964|AP	4.39224676047657	1.19848195647612	16.0968894864638	0.0255363772169624
ANO6|21298|AT	1.61173130281216e-05	7.03349482085516e-09	0.0369329594835578	0.00518045107449313
UBTF|41830|AP	4.37727574234463	1.03887471606093	18.4435549622087	0.0442267865101204
TMEM198|57722|AP	0.284729932198513	0.107139929066996	0.756684599250341	0.0117671454680481
CD276|31610|AT	6.91829072429968e-08	1.68265278780475e-12	0.00284448145766154	0.00235427920989229
TMEM219|35991|AP	4.15112613772276	1.14442731883259	15.0571800652776	0.0303743841726662
SH3GLB1|3685|ES	0.00223768446093947	1.96699532902416e-05	0.254562462495225	0.0115233126225491
MXD4|68553|AT	0.0636623933339355	0.00556783409865199	0.727913269898963	0.0267314935678268
ZFYVE21|29513|ES	0.000135068748449404	6.45999633257522e-07	0.0282408315244597	0.00108119399487877
DIXDC1|18709|AT	0.0221333784277114	0.000686926862708606	0.713156621496239	0.0314948492888688
GLIPR1|23464|RI	0.128555452361707	0.0190884042476348	0.865787633032279	0.0350257556088271
PRR16|73097|ES	0.153089218298383	0.0421604769208646	0.555883388207394	0.00433846812536413
GFOD1|75387|AT	22.9874043159715	2.81589892071776	187.656152462764	0.00342950275753389
MFF|57810|ES	0.0157348274995698	0.00106758359996586	0.231911389842571	0.00248989505832628
SRGAP1|22854|AP	0.0418131551415768	0.00721952776437677	0.242168186057872	0.000396465166887342
IQCG|68333|AT	33.4894332494926	2.37265251815422	472.695487767721	0.00933152809870366
GOLM1|86745|AP	4.45849936995075	1.28823078383753	15.4306331452783	0.0182853344571615
NCK1|66941|AP	4.77779235727807	1.38390659449295	16.4948269631075	0.0133643830741231
TMC6|43757|AT	0.0391601189792703	0.00448500630330343	0.341920348549142	0.00338258037570648
BICD2|86883|RI	0.182043178965943	0.0512984732646922	0.646017647290018	0.00838685803203642
IFITM2|13641|AP	0.000146781243151179	3.37449595726963e-07	0.0638457820481074	0.00440552752824603
RCAN1|60488|AP	0.0138527213856821	0.000540083896243349	0.355311260202564	0.00973653056067374
NSMF|88315|AA	0.346911475461022	0.14488023273245	0.830669371085215	0.0174823337959543
BIN1|55192|ES	0.28856078105252	0.104550743685811	0.796429766313957	0.0164224162700574
P4HA3|17766|AT	0.0301061115714406	0.00270482526296374	0.335096675693899	0.00438227062649302
MARK3|29447|ES	3.43620069688654	1.10038089545025	10.7303528061093	0.0336192415007856
NSMF|88321|ES	0.153715081984172	0.0495538040482476	0.47682164635424	0.00118599850198594
ST7|81556|AT	34.8499932819143	4.85136227292667	250.346596156546	0.000415954001659673
LRRC32|17898|AP	16.1150403369571	2.04006912437711	127.296924382916	0.00838643927570139
ISLR|31677|AP	0.0916278294852383	0.0174665341927689	0.480671153390677	0.0047097354517569
PLS3|89927|ES	0.0678698642244563	0.0106483530655835	0.432585061884751	0.0044174779188984
RTKN2|11871|AT	0.0583934445918551	0.00743726474999041	0.458474249058628	0.00689875470295709
TPM1|30979|AP	4.27182446132782	1.0254782424835	17.7950964461271	0.0460949856604495
MEF2BNB|48603|AT	0.00768200115497054	0.00055687083836252	0.105972763663648	0.000276553352723536
DYNC1I2|55943|ES	0.0773744775809893	0.0182057186738934	0.328842265892856	0.000527297885671486
MEIS3|50643|AT	10.7282903125936	1.32086706345756	87.1368635160071	0.0263939899534624
ADD1|68608|ES	0.000324417163595951	4.76734449347532e-07	0.220765451667451	0.0157835722253016
NFIC|46675|AP	0.0609902066654334	0.00886776837799638	0.419474793491703	0.00446930566417566
GLI4|85406|AT	3.53955762831013	1.10318552608476	11.3566285161412	0.0335813680543345
STRA6|31688|AD	0.234505181658326	0.0619717888684355	0.887382488528003	0.0326851455070053
EEF1D|85454|ES	0.00700738889320595	0.000431365200943017	0.113832777871928	0.000487141630291978
CACNA2D4|19675|AT	6.65682646744237	1.25878575349496	35.2032412939274	0.0256941875384652
INCENP|16337|ES	5.2703321086493	1.69014520170308	16.4343279544685	0.00417775253996033
BIN1|55184|ES	0.00319177472683799	9.25530251169174e-05	0.110071236396785	0.00146514476773561
ABL2|9101|AP	0.260005973057268	0.0684641491613401	0.987423445022968	0.0478662854535671
PRRC2C|8988|ES	0.0613976599475982	0.00669169451645143	0.563336033611997	0.0136090024088586
FHL2|54832|ES	0.00351815953483433	0.000107717470603254	0.114906583335348	0.0014912528670508
EPHB2|1026|RI	0.144681850802815	0.0304328029111448	0.687837988924184	0.0150820336742042
SETD5|63091|ES	0.109804789051344	0.0127128971644024	0.948414161043586	0.044631578496464
HERC4|11916|ES	0.0150459483370543	0.000816771120177151	0.277165237321573	0.00475535983558396
KSR1|39851|AA	0.0378012503199945	0.00390186257798884	0.366218567977197	0.00469933781166501
JUP|40931|AT	9.13807777363207	1.52876607025712	54.6221341653036	0.0152978061952441
CREM|11229|AP	0.110724694857015	0.0143640836833384	0.853514802715892	0.0346890615883176
RBFOX2|61979|AP	0.156496752113817	0.0466157864480119	0.525384966946494	0.00268594919694099
AFTPH|53773|ES	0.111150521616669	0.0146237555271235	0.844819816137047	0.0337606024448824
FCHO2|72481|AT	6.07926470910247e-05	3.00636705235012e-08	0.122930629426798	0.0124301784216122
MAPK10|69821|AP	0.212207010706946	0.0530467971381839	0.848907338851627	0.0284128315300311
MFF|57809|ES	0.000172604782011872	5.07434167342638e-07	0.0587118737577026	0.00357758602672279
DLG1|68285|ES	0.0455692063044873	0.00373388367602388	0.556137454563714	0.015536236173233
ERBB2IP|72261|ES	0.08732873734606	0.0132664923210923	0.574854918834283	0.0112193779971641
TTC39A|2944|AP	13.2463689532267	2.22964656667083	78.6969078722654	0.00448393142162013
THBS3|8026|AA	0.00386228285682116	3.58537064256424e-05	0.416058208571314	0.0199518269135474
ANK2|70397|ES	0.391792017152187	0.159734314342218	0.960976890509052	0.0406662031902172
