# Supplementary material for: Identification of tumour immune microenvironment-related alternative splicing events for the prognostication of pancreatic adenocarcinoma
Source: BMC Cancer. 2021 Nov 12;21:1211. doi: 10.1186/s12885-021-08962-7 (PMC8590242; doi:10.1186/s12885-021-08962-7)
Supplement: Supplementary file 10 — Additional file 10: Supplementary Table 4. The results of multivariate Cox analysis. [file 12885_2021_8962_MOESM10_ESM.xlsx]

## Sheet: Sheet1
id	coef	HR	HR.95L	HR.95H	pvalue
NUMB|28294|ES	2.1249	8.37207	1.59317	43.9951	0.0120691
RSRC2|24970|ES	-3.60568	0.0271689	0.000378102	1.95225	0.098284
TMC6|43753|AP	3.50883	33.4092	1.30612	854.57	0.0338856
CASP8|56814|AP	-2.46629	0.0848996	0.00999391	0.721233	0.0238625
TRIO|71582|AP	-1.67758	0.186825	0.0569439	0.612947	0.00565
ZC4H2|89317|AP	-1.70613	0.181567	0.0419246	0.786327	0.0225249
COMMD5|85672|AP	-2.74251	0.0644088	0.00343688	1.20705	0.0666371
