# Supplementary material for: Identification of tumour immune microenvironment-related alternative splicing events for the prognostication of pancreatic adenocarcinoma
Source: BMC Cancer. 2021 Nov 12;21:1211. doi: 10.1186/s12885-021-08962-7 (PMC8590242; doi:10.1186/s12885-021-08962-7)
Supplement: Supplementary file 11 — Additional file 11: Supplementary Table 5. 597 differentially expressed genes between low- and high-risk groups. [file 12885_2021_8962_MOESM11_ESM.xls]

gene	conMean	treatMean	logFC	pValue	fdr
OR2L13	0.052496019	0.012839926	-2.031571087	0.005254977	0.02121916
SCN4A	0.101129036	0.047695699	-1.084266209	0.012064096	0.038578179
PNMA3	0.960658753	0.207328339	-2.212106718	3.17E-06	0.000123643
TENM1	0.233178264	0.073369691	-1.668177202	0.001334036	0.00804037
XPNPEP2	1.765164017	0.297986819	-2.566481823	0.000405257	0.003483989
C6orf15	1.803482054	8.907072011	2.30416619	0.001293589	0.007897317
NTN3	0.047071516	0.023090205	-1.027573353	0.000374273	0.003284824
DMRT1	0.005065615	0.013569492	1.421557255	0.002239441	0.011625412
CLEC4F	0.485022128	0.240619269	-1.011298391	4.43E-06	0.000157636
MUC16	0.834853786	2.949453127	1.820852026	5.93E-07	3.99E-05
CACNA1A	2.965258937	0.604061968	-2.295389629	0.006873909	0.025786964
KCNH3	1.330820797	0.342877184	-1.956552504	6.34E-06	0.000201714
CCDC60	0.278814449	0.020565902	-3.760979075	0.011797079	0.037940328
JPH4	0.830122135	0.263104995	-1.657684974	0.001188339	0.007437938
APOA1	5.655603013	1.36457014	-2.051234304	0.001299537	0.007927226
AFF3	0.723271159	0.260608706	-1.472651345	0.002970511	0.014210712
GP9	0.090989615	0.012375796	-2.878180529	0.010861813	0.035784823
APOF	0.091446276	0.026046606	-1.811828998	0.014245775	0.043555318
FAM217A	0.066747054	0.028903471	-1.207461412	8.73E-05	0.001174765
CYP46A1	0.365948462	0.089769563	-2.027342213	0.000940043	0.006306715
VWA5B2	5.654611924	0.973422079	-2.538290612	0.01033435	0.034459988
CACNB2	1.219810494	0.487701833	-1.322585733	5.42E-06	0.00017924
CPA5	0.224132578	0.044405441	-2.335544	0.000101481	0.001304929
DAW1	0.090589776	0.265988806	1.553945396	8.72E-05	0.001174074
CETP	1.420273543	0.660376797	-1.104807483	0.008828761	0.030705732
NFASC	2.45380796	1.075230676	-1.190376142	0.00012423	0.001500484
SH3GL3	0.184244048	0.032220679	-2.515559193	0.004531172	0.019065071
PDXP	0.477569623	0.198303414	-1.268001559	5.45E-06	0.000179946
ENPP3	0.178366794	0.081331425	-1.132962265	1.48E-05	0.000345467
TSPEAR	0.313686747	0.10249309	-1.613797939	0.000137812	0.001610505
UGT2B11	1.364734386	0.407774748	-1.74277585	0.007107269	0.026473616
FAM25A	0.177402243	0.530624875	1.580668057	8.40E-06	0.000234875
TRPC7	0.115857424	0.021176821	-2.451792545	0.000221495	0.002247953
C19orf81	0.798447675	0.11049014	-2.853280231	5.84E-05	0.000911888
KRT17	157.8684692	353.9809413	1.164948633	1.68E-05	0.000381167
SLC4A1	0.019623582	0.008685026	-1.17598628	0.007303207	0.026940808
ARG1	0.638705863	0.08985923	-2.829413082	0.000240545	0.002382522
PON1	0.835250662	0.173306621	-2.268882448	0.000311115	0.002847896
UPK2	0.758765081	2.701530832	1.832051955	2.43E-05	0.000498138
UGT1A6	0.274557705	0.802687922	1.547729788	1.22E-06	6.42E-05
MAPK8IP1	8.155970318	3.657613811	-1.156953769	0.009808854	0.033183331
UPB1	0.11151771	0.053668399	-1.055128098	0.00064198	0.004849163
RTN1	5.688975133	1.817269946	-1.646396035	0.004125059	0.017817523
LAMA3	13.63081063	27.49340239	1.012214093	6.82E-10	3.55E-07
HEATR9	0.062550684	0.027404916	-1.190590938	5.34E-05	0.00085942
TNNT3	0.653041183	0.258309418	-1.338073728	0.001933791	0.010470654
MROH9	0.005935147	0.024735323	2.059217064	6.01E-05	0.000926349
REELD1	0.419710118	0.172299639	-1.284473566	0.000219412	0.002240339
SPRR1A	8.791879623	21.20676134	1.270280773	0.004324636	0.018456992
C11orf21	0.587145218	0.275727501	-1.090474201	0.00046963	0.003874384
RGS11	2.903613206	1.223359846	-1.247000454	0.000286809	0.002697217
KCTD19	0.073943779	0.034569524	-1.096928039	7.95E-05	0.00109854
CASKIN1	0.225096769	0.065857155	-1.773133259	0.013697132	0.042271025
MMD2	0.082837974	0.00610385	-3.7625008	0.001194482	0.007471075
KCNE2	0.530890126	0.190466286	-1.478877659	0.009808812	0.033183331
CTXN2	0.165150743	0.027239359	-2.6000188	0.005180546	0.020991483
LIPK	0.044598992	0.127947362	1.520467396	0.003257754	0.015144098
ADH6	2.605261134	0.830719557	-1.648994562	0.00059409	0.004602375
CNTFR	1.254536166	0.572011829	-1.133037174	0.002561994	0.012790515
LRCOL1	0.07992073	0.038628592	-1.048900661	9.43E-05	0.00124065
RGS9	3.19409968	1.280560111	-1.31863436	0.000283485	0.002674275
HS3ST4	0.143483203	0.015955455	-3.168760178	0.011429826	0.037098481
EMX1	0.268858322	0.079437931	-1.758946166	0.008050477	0.02867153
BTBD17	0.593086425	0.108528376	-2.450170051	6.18E-05	0.000937587
KRT6A	12.72102621	62.3147916	2.292359596	6.42E-06	0.000203314
ADH4	1.312726498	0.279505949	-2.231615472	0.01028247	0.034393167
TAT	0.256437968	0.100955991	-1.344883362	0.007658335	0.027685715
WNT7A	2.213081664	5.366756424	1.277993723	4.99E-07	3.58E-05
CD48	8.346992834	3.717154086	-1.167058039	0.008985775	0.031087368
AC009690.1	0.114020827	0.048959163	-1.219646562	4.00E-06	0.000146966
LCN10	0.154789314	0.065515011	-1.240408465	1.06E-05	0.000275125
TPSG1	5.41713428	0.636451936	-3.089406381	2.14E-05	0.000449639
PCSK1	16.29080462	3.765191259	-2.113262805	0.01033435	0.034459988
USP41	0.244341237	0.068692115	-1.830680949	0.005645267	0.022412112
UGT2B17	2.392455997	0.174860718	-3.774214254	0.000700049	0.005156613
KHDRBS2	0.323527869	0.058124864	-2.476662661	0.000159609	0.001795842
TSPAN33	9.134046751	4.534765754	-1.010226144	7.51E-06	0.000224845
VIPR1	2.80359631	1.325543343	-1.080694786	2.58E-05	0.000522621
CLEC9A	0.305503861	0.148277107	-1.04289474	7.67E-06	0.000227816
SPINK2	0.513286806	0.199395637	-1.364131336	0.000469209	0.003874384
SCML4	0.5444597	0.239097685	-1.187225105	8.52E-06	0.000236444
IL24	2.775399834	0.965394354	-1.523505332	0.0129123	0.040485134
AC008687.4	0.530575337	1.153072266	1.119853411	1.68E-05	0.000381167
TPH1	0.770156735	0.114002182	-2.756090646	2.13E-06	9.37E-05
CA9	32.90519493	87.0064977	1.402807778	0.009639056	0.032784932
TCEAL5	3.751282365	0.779879214	-2.266061257	0.003555841	0.01609441
CORO1A	19.00516853	9.285585506	-1.033327031	0.009894748	0.033391739
PTPRN2	35.11137216	12.72944863	-1.463768447	0.001480615	0.008631401
WFIKKN1	0.353212554	0.165931689	-1.089947189	3.93E-05	0.000694362
NPHS2	0.073393348	0.015749002	-2.22038888	0.008240971	0.02914405
AHNAK2	6.33053771	13.39049693	1.08080955	1.63E-10	1.29E-07
ERICH4	0.303330989	0.049253789	-2.62258629	0.006459193	0.024709314
AL096711.2	0.047638604	0.017771603	-1.422557314	0.008521917	0.029872672
XKR4	0.118177326	0.03457965	-1.772958101	4.77E-05	0.000790875
NOG	0.845327731	1.700162829	1.00809024	0.0001875	0.002002386
CLEC3B	8.550012346	4.247309207	-1.009377362	3.88E-07	3.16E-05
GPR26	0.006938582	0.003451249	-1.007522218	0.002114986	0.011165743
SMLR1	0.109814981	0.044103623	-1.316105795	0.014950281	0.045053439
SLAMF9	0.361860972	0.963022221	1.412133571	0.000361456	0.00320397
HMGA2	0.497573232	1.273385774	1.355688774	7.94E-06	0.000230567
ATP2A3	44.73616548	15.93098536	-1.4896061	2.80E-08	5.17E-06
LAMC2	67.72944948	157.8141045	1.220370976	3.58E-12	1.80E-08
ACER1	0.065604482	0.030817321	-1.090052913	0.003358961	0.015438969
C11orf16	0.132640181	0.063828216	-1.055251642	0.011410382	0.037043322
COX6A2	0.138529447	0.060924095	-1.185107865	0.000152547	0.001740063
APOC3	2.628615274	0.665508789	-1.981773379	0.002508732	0.012609652
WNT1	0.137334534	0.054026225	-1.345962662	0.010221577	0.034265281
IGFALS	4.481594307	1.101826273	-2.024115286	0.000303983	0.002801233
NPHS1	0.808550388	0.389230857	-1.054711598	0.007796465	0.028004815
SOWAHA	2.618917661	1.206935006	-1.117622714	2.61E-05	0.000528916
ZMAT1	2.691268649	1.331934929	-1.01476281	2.29E-06	9.92E-05
DDC	10.5041166	2.542445173	-2.046666267	0.008446898	0.029664189
COX6B2	1.596159643	3.394909627	1.088768217	0.000561943	0.00441898
ABCG5	0.260442015	0.115561664	-1.172299323	0.014705998	0.044548099
CASP14	0.483689417	3.676407976	2.926143994	0.001003933	0.006563546
FAIM2	2.181251768	0.945990533	-1.205258649	0.000701098	0.005156613
FZD9	0.335219692	0.076193865	-2.137360163	0.010880957	0.035798014
RASD1	31.3813974	13.57126309	-1.209354596	0.001819232	0.009996523
SPTBN4	1.211518083	0.327084381	-1.889081164	0.008079875	0.028715362
IDO2	0.086926581	0.039668034	-1.131820498	0.000480041	0.003932712
A1BG	0.143449209	0.064116493	-1.161772594	0.000229494	0.00230286
PCP4	8.353695191	1.716002521	-2.283362831	0.001465306	0.008581913
CST6	13.81188165	32.40245764	1.230193365	5.07E-07	3.60E-05
RBFOX3	0.297241311	0.06026656	-2.302205009	0.011265973	0.036677016
TMEM229A	0.245352451	0.065471897	-1.905908011	3.45E-06	0.00013091
IGF2BP3	0.566788837	1.202403582	1.085037963	1.31E-05	0.000318105
LRRC26	3.001304536	0.129037834	-4.539723682	0.004685782	0.019552538
GRK1	0.010099009	0.004797882	-1.073744316	0.004793384	0.019819297
LRRTM2	0.203028115	0.09922056	-1.032968513	0.003785241	0.016761467
KRT13	3.77892568	9.4129261	1.316667123	0.001487539	0.008668429
DIRAS1	2.469845854	0.864757681	-1.514053176	0.006276206	0.024229967
MELTF	6.774681338	13.81753232	1.028274994	9.53E-06	0.000254623
ADGRG2	1.819778183	0.472816723	-1.944409639	4.36E-05	0.000742726
PADI1	8.854465993	18.5816572	1.069401967	4.19E-05	0.00072414
KRT9	0.035151343	0.091789942	1.384756279	6.57E-05	0.000973005
RHOH	2.130401246	0.922987054	-1.20674286	0.002856126	0.01380324
NTS	10.15443015	0.844942715	-3.587111937	0.004046062	0.017581821
CES4A	1.549803411	0.710417309	-1.125346587	3.22E-06	0.00012482
NELL2	1.757736271	0.605179517	-1.538283563	0.0011271	0.007158338
TKTL1	0.093307616	0.029861108	-1.643727169	0.000767533	0.005500774
BCL11A	1.054087405	0.491957265	-1.099389597	1.42E-05	0.000337817
KCNJ5	2.31520822	1.090699228	-1.085888631	0.007322227	0.026940808
IQSEC3	2.089349965	0.594511089	-1.81327854	0.013468704	0.041736422
POU6F2	0.648728281	0.266820635	-1.281744089	0.006873591	0.025786964
NKX2-2	12.43093954	2.681066271	-2.213056555	0.00360745	0.01621241
LRRTM1	0.6658585	0.324799717	-1.03566525	0.015706146	0.046689275
ADGRF3	0.386338502	0.135523435	-1.511323119	0.000145577	0.001685612
ADGRB3	0.492019977	0.160376326	-1.617255698	0.000970809	0.00641914
GBP6	0.135929329	0.311220611	1.195080836	0.000825772	0.005789365
BMPER	0.252713222	0.123396765	-1.034196579	0.011363169	0.036897968
GZMM	2.882976816	1.228123447	-1.231103652	5.72E-05	0.000895722
SORCS1	0.494341932	0.205998453	-1.262875786	0.000649108	0.004885916
CEND1	1.488290475	0.284800194	-2.385634096	0.001299537	0.007927226
C14orf180	0.219035365	0.072725332	-1.590633942	0.000273321	0.002604992
SLFN14	0.052096113	0.019462583	-1.420472561	0.000745483	0.005399043
FAM166A	0.079168048	0.035070336	-1.174667039	0.003543872	0.016045041
KLHL32	0.669704645	0.150722632	-2.151628913	0.001591899	0.00911154
FABP2	3.217246513	0.130310471	-4.625801557	0.002840283	0.01378394
FCMR	10.96752521	3.690581677	-1.571317899	0.006628947	0.025163089
CGB5	4.621345886	15.61193732	1.756264598	2.18E-05	0.000454846
SHISA7	0.470545267	0.03351307	-3.81153778	0.010673474	0.035346754
GNAZ	4.759032195	1.84713748	-1.365376966	0.000474957	0.00390555
COL28A1	0.983250858	0.438010456	-1.166594229	0.000670934	0.004993042
TSPAN7	11.92605998	4.769055875	-1.322341907	4.56E-06	0.000160733
ANGPTL5	0.097862586	0.048505938	-1.012596041	0.0045162	0.019044613
MPPED1	0.644805914	0.007775856	-6.37371968	0.005024622	0.020511137
ASB2	1.387322293	0.58949804	-1.234744062	0.007455049	0.027243899
PRUNE2	3.769479719	1.439134885	-1.389163592	0.00081688	0.005742844
ENTHD1	0.121187271	0.362001894	1.578759075	7.19E-06	0.000218116
TMCO2	0.035376022	0.010426177	-1.762561629	0.000234755	0.002337719
ZBED2	1.549445172	3.459029239	1.158615504	3.46E-06	0.00013091
SLURP1	0.265373293	0.921143374	1.795402539	0.014813421	0.044774846
CFAP99	0.192688523	0.058888946	-1.710201887	0.004934967	0.020229485
ADAM29	0.023919917	0.008423527	-1.505716071	0.003666862	0.016400557
ZNF541	0.237163102	0.075281095	-1.655520064	0.000135328	0.001587605
SLC22A7	0.047574129	0.011726631	-2.020388618	0.000423527	0.00359714
LCN15	0.033203633	0.006226446	-2.414860195	0.013920517	0.042794382
PRMT8	0.048314471	0.013046714	-1.88876884	0.006853326	0.025786514
SLC12A5	0.828005846	0.139003733	-2.574517327	0.002800455	0.013638802
DCX	0.297309464	0.072483808	-2.036234736	0.011167994	0.036536189
RPRM	0.226494662	0.088725546	-1.352055591	0.000690121	0.0050982
DSCAML1	0.942289852	0.423257081	-1.154636701	0.010424328	0.03468354
POMC	1.816282434	0.561784223	-1.692900548	8.43E-08	1.14E-05
IL13	0.03254726	0.015363965	-1.082985515	0.004613651	0.019325676
SLC6A16	0.771425618	0.34977566	-1.141097159	0.000147354	0.0016971
SVOPL	0.039703974	0.085047357	1.098982977	0.000789468	0.005621299
ALPP	0.97644391	2.741723454	1.489473981	0.001810301	0.009965552
SGSM1	1.523186286	0.585524154	-1.379291803	0.001390982	0.00826825
PKHD1L1	0.073802684	0.02823162	-1.386361387	0.000979396	0.006460061
ITIH1	0.397646333	0.140691978	-1.498945792	0.014766799	0.04464628
IGFN1	0.338587804	0.149932094	-1.175220771	0.004047237	0.017581821
CACNA1I	0.280045056	0.087545459	-1.67755471	0.012695496	0.039996101
MAP4K1	4.032130451	1.761749082	-1.194533853	0.007126973	0.026473616
FGF17	0.263036829	0.114334605	-1.202002687	0.006811602	0.025637088
TMPRSS11E	0.249277018	0.659429083	1.403467636	0.002616241	0.013005521
OR10H1	0.035015574	0.088202217	1.332818154	0.000485429	0.003966519
DYNC1I1	2.141213781	0.946271354	-1.178102986	0.004843406	0.019973271
PGM5	3.062105899	1.210657099	-1.338733877	0.000459142	0.003810728
LY6D	10.81906296	40.4950298	1.904169295	0.000816768	0.005742844
ZFR2	0.270459716	0.065217539	-2.052081814	0.014767367	0.04464628
SHISAL2A	0.740007107	0.360936711	-1.035793238	0.012912249	0.040485134
VEGFD	0.540653488	0.216596622	-1.319693502	0.000950197	0.006346676
CDO1	5.127761822	2.304313871	-1.153992012	0.005317071	0.021395622
P2RX5-TAX1BP3	0.169453917	0.082250977	-1.042788267	7.10E-06	0.000216357
SHD	0.244069198	0.050320273	-2.278078586	6.36E-06	0.000202158
TCEAL2	8.507254395	1.64247398	-2.37282308	0.001567413	0.009029496
NR0B1	1.670685285	0.408494812	-2.03205033	0.009889699	0.033391739
P2RX6	0.426261346	0.160375222	-1.410286974	0.015522165	0.046269699
MAGEB17	0.221367051	0.060182806	-1.879017212	0.013444841	0.041736422
ADARB2	0.316503717	0.138399961	-1.19337891	0.013468704	0.041736422
CASQ1	0.34737989	0.130064695	-1.417284828	0.007555737	0.027446037
FAM180B	0.285573494	0.130735832	-1.127207471	0.002012651	0.010780804
OR52N4	0.232144897	0.076722395	-1.597305897	0.002334261	0.012002276
C4orf50	0.038537979	0.016536966	-1.220586313	0.000715869	0.005232808
INSL5	0.113629653	0.017734445	-2.679713306	1.12E-05	0.000285643
FRMPD1	0.493769974	0.115446477	-2.096614955	0.003951629	0.017315713
FAM222A	4.578781626	1.236616217	-1.88856593	7.95E-05	0.00109854
ALK	0.366677338	0.050652419	-2.855808018	0.001434973	0.008447796
KCNH2	6.336977972	2.370116795	-1.418836846	0.002076063	0.010992375
TOGARAM2	0.218788393	0.091464408	-1.258253847	0.004008828	0.017502344
TBX10	0.298301442	0.048241639	-2.628420136	0.003795403	0.016796629
PHF21B	0.343331106	0.085167435	-2.011226761	0.000649089	0.004885916
WDR87	0.006622745	0.001969368	-1.749696256	0.005351257	0.021526456
RTL9	0.034201321	0.016256484	-1.073036792	0.006488703	0.024815925
ASTN2	1.462556997	0.46760461	-1.645131789	0.003339194	0.015362121
SERPINB3	2.821055852	5.643841812	1.000442323	0.006443744	0.024681949
CGB7	0.241537282	0.623548002	1.368254733	1.28E-06	6.65E-05
PTGES	14.76540042	36.10266818	1.289884983	1.34E-06	6.84E-05
KCNH6	4.323841976	0.538964325	-3.004052112	0.003970667	0.01735926
SCN3B	0.845565247	0.330438301	-1.355535164	0.004798204	0.019819297
PLAU	49.35240985	100.3292855	1.023550344	5.93E-08	8.71E-06
TACR1	0.519879833	0.259075213	-1.0048072	0.00081688	0.005742844
SYP	9.61495794	1.932613043	-2.314727744	0.002587541	0.012892518
GRIN2C	0.298482764	0.055850151	-2.418014529	0.000273729	0.002604992
PDZD4	4.449740003	1.404513098	-1.663650964	8.46E-05	0.001149669
GLTPD2	1.287091125	0.574434868	-1.163898972	6.71E-06	0.00020823
GPR18	0.866024887	0.344473191	-1.330016778	0.010606378	0.035134643
HMX1	0.050589994	0.004330368	-3.546290625	0.000191749	0.002035021
OGDHL	2.572764191	0.842253269	-1.610993203	0.003029256	0.014418765
LTC4S	0.059543055	0.027867003	-1.095375383	3.92E-07	3.17E-05
LUZP2	0.161111196	0.356844544	1.147238961	0.002413495	0.012276109
ADGRV1	0.34036791	0.110190797	-1.627091288	0.00453492	0.019065071
CUX2	0.202872402	0.024514719	-3.048852498	0.000125757	0.001508136
LRRC4B	3.066674484	0.489556674	-2.647127249	0.000168306	0.001864557
ITGAD	0.177401072	0.080236579	-1.144682732	0.008985775	0.031087368
HAVCR1	0.364214481	0.972816684	1.417379686	0.00997894	0.033616347
PAQR9	0.009589332	0.025716661	1.423201132	0.004205945	0.018073969
TTLL6	1.259984562	0.309911248	-2.023479032	1.22E-05	0.00030277
IZUMO1R	0.11478318	0.041146515	-1.480069089	0.003032038	0.014427465
ATP1B2	2.483864923	0.935148506	-1.409319325	0.00040526	0.003483989
VWC2	0.02138211	0.007969173	-1.42390236	0.000781391	0.005576158
FTCD	4.073315604	0.208562127	-4.287654497	0.002318918	0.011927443
SNAP25	10.08713616	3.028391713	-1.735892906	0.007455049	0.027243899
FCN2	0.100219687	0.043270789	-1.211700599	0.000986791	0.006493581
PGPEP1L	0.045834967	0.017011152	-1.429967844	1.00E-05	0.000265878
TBX1	0.616734474	0.250364668	-1.300618512	0.00382162	0.016834183
FAM135B	0.340189149	0.099105024	-1.779307032	0.005242551	0.021174642
C21orf58	2.41795818	1.008501305	-1.261576343	0.000732518	0.005310226
AIRE	0.092829997	0.040901299	-1.182444407	0.001002371	0.006557041
ANXA8	1.67480814	3.650016967	1.123907335	2.44E-07	2.31E-05
LYPD3	4.281074637	8.71499679	1.025527145	0.012376329	0.039260511
CCDC188	1.060458897	0.334037559	-1.666606471	3.78E-05	0.000676391
GPR87	3.515993148	7.563161618	1.105057189	5.09E-05	0.000828988
GALR1	0.042160123	0.019226222	-1.132803778	0.003789869	0.016777051
LMX1A	0.031146452	0.008600895	-1.856509181	0.012571209	0.039793651
PRLR	1.515076553	0.378252807	-2.001967998	0.000549543	0.004339527
HPCAL4	0.190848364	0.085729937	-1.154555829	0.003119296	0.014676734
TRPM8	0.12806208	0.366678732	1.517673245	0.00012575	0.001508136
NMU	5.537110572	13.94487442	1.332529705	7.10E-06	0.000216357
GSDMC	0.398008186	1.11051947	1.480364677	6.17E-05	0.000936908
ANKS1B	0.286879719	0.089674844	-1.67767075	0.000607422	0.004674525
NELL1	0.036843422	0.013579629	-1.439963043	0.007922223	0.028368425
IL20RB	1.919435494	8.759354329	2.190142453	0.001450162	0.008512947
ATP1A2	1.424410831	0.488372682	-1.544310903	0.000125761	0.001508136
CRB2	0.08286816	0.031011957	-1.417993319	0.012267376	0.039034518
DUSP26	7.488898324	1.912153016	-1.969555526	0.007191532	0.026647967
KCNK17	2.999370004	1.185150105	-1.339589709	0.007796606	0.028004815
CMA1	0.883711315	0.375923176	-1.233137295	0.015149634	0.045454913
SSTR2	4.098159474	0.634968524	-2.690219142	0.005366667	0.021526456
LYPD2	6.979135221	14.56045985	1.06093573	0.006879758	0.025802507
AC011473.4	0.015316262	0.053805311	1.812684307	0.002835617	0.013765716
SCAMP5	11.45117121	5.637379959	-1.02239845	0.001450162	0.008512947
GALNTL6	0.136304257	0.038176985	-1.83605554	0.000900427	0.006152847
FAM163A	1.738385067	0.283309054	-2.617299072	0.000183065	0.001967525
DPYSL5	0.099177515	0.044868563	-1.1443081	0.004046189	0.017581821
RSPO4	0.435060368	0.068220792	-2.672932201	0.002613173	0.012995276
UTF1	0.035266189	0.015134437	-1.220450664	5.25E-05	0.00084898
CHST5	0.373236703	0.100792439	-1.888703446	0.000890042	0.006103389
GPR162	3.042172787	1.318116408	-1.206624311	0.000180884	0.001955207
CDH3	11.90484771	24.06141442	1.015172286	1.09E-09	5.01E-07
GADD45G	18.30184063	7.643758889	-1.259634573	2.15E-07	2.10E-05
POU3F3	0.013425604	0.002944404	-2.188939476	0.003135229	0.014737623
BEX2	18.03017067	7.787381437	-1.211202855	0.013697132	0.042271025
FAM71F1	0.047852639	0.017711466	-1.433914843	0.002842311	0.013789356
CRIP3	0.705890323	0.258263375	-1.450600976	8.30E-05	0.001136426
KRT16	17.84726196	63.61893081	1.833753366	6.61E-07	4.27E-05
KIAA0408	0.023956744	0.009738373	-1.29867914	0.00961448	0.032775062
RHOXF1	0.377617701	0.142367052	-1.407311091	5.65E-05	0.000890435
LRRC10B	3.336162406	0.894654652	-1.898786725	0.004047237	0.017581821
HSF5	0.047436191	0.020080378	-1.240201735	0.002026821	0.01084557
BRINP1	0.95111319	0.244216633	-1.96145558	0.015522165	0.046269699
PIPOX	2.053092979	0.539846933	-1.927176652	0.014645419	0.044373478
HSPB6	32.59332868	15.87730309	-1.03761082	0.0038217	0.016834183
ASPDH	2.153480913	0.428182571	-2.330372559	0.003059025	0.014492035
RGS20	0.113552862	0.323287967	1.509455741	1.89E-05	0.000416832
CER1	0.042707186	0.012341726	-1.790934698	0.004034161	0.017581821
SLC16A11	1.801406155	0.609131389	-1.564298141	6.25E-06	0.000200132
PDK4	42.28955907	20.62235361	-1.036092523	0.000808055	0.005715343
TTBK1	0.381940217	0.177339366	-1.106834016	0.001103432	0.007064391
DLGAP1	0.233707389	0.070230242	-1.734539032	0.000178728	0.001938831
KIAA0319	0.939549597	0.469432477	-1.001051664	0.014523801	0.044111051
EREG	0.930205508	3.590795106	1.948681946	1.45E-07	1.58E-05
NFATC1	4.889551928	2.174204103	-1.169214885	0.014164274	0.043341189
LY6H	6.894828574	0.732447467	-3.234717487	0.01658043	0.048553304
MYT1	0.971563658	0.164659235	-2.560825096	0.01097898	0.036013913
S100A2	21.33032015	101.2128543	2.246415003	8.52E-06	0.000236444
KCNA7	0.045495114	0.156862713	1.785718956	7.78E-05	0.001088914
PLIN1	3.023515077	1.503763336	-1.007649241	0.011659095	0.037624591
NEU4	0.311714987	0.095280141	-1.709980061	0.000369845	0.003257331
KIAA1324	25.92957846	7.032312499	-1.882527665	0.000627943	0.004766947
SMIM32	10.93379071	1.029545826	-3.408713714	2.29E-06	9.92E-05
TNNT1	2.292607151	7.144324036	1.639808353	1.22E-06	6.42E-05
MALRD1	0.214863931	0.042373049	-2.342204476	0.002856063	0.01380324
CTCFL	0.02231619	0.00210829	-3.403945536	0.009802888	0.033183331
KRT78	0.05267242	0.123766769	1.232504348	0.002951892	0.014175455
LINGO3	0.651040185	0.147671206	-2.140358044	2.56E-07	2.36E-05
WNT10B	0.590437692	0.280957694	-1.071431912	0.000105859	0.001344086
AC113554.1	0.022607667	0.0033903	-2.737327077	2.63E-05	0.000530711
ACTC1	0.808432451	0.385531502	-1.068278485	0.001348067	0.008108779
OLFM3	0.022261332	0.011091878	-1.005036182	0.006405945	0.024567767
TBC1D10C	3.691790109	1.420682569	-1.377736292	0.000113994	0.00141529
BTNL3	1.792352319	0.698217711	-1.360105395	0.014071525	0.043144689
SLC18A1	0.586529848	0.019191511	-4.933664298	8.33E-07	5.01E-05
NAP1L2	2.207211202	1.085017314	-1.02450662	0.001226543	0.007595325
ZNF540	1.217571298	0.605401077	-1.008043109	5.40E-07	3.82E-05
SLCO1B3	0.311932092	0.971243226	1.638600643	0.0006988	0.005154759
PLD5	0.102001374	0.029777948	-1.776272359	0.002054942	0.010912394
MUC21	0.181677578	0.780505216	2.103027899	1.17E-07	1.43E-05
SFRP1	9.765467794	4.088349063	-1.256170776	0.010424328	0.03468354
ZC3H12D	0.695534624	0.293691904	-1.243818838	0.00050245	0.004067481
GRIA1	0.252802998	0.023426645	-3.431791315	0.008138906	0.028904174
KIF12	33.59879037	16.06592954	-1.064404839	0.000862362	0.005981944
SAXO2	0.55357928	0.219309257	-1.335823235	3.78E-05	0.000676391
HES2	0.455874168	1.033294552	1.180544002	0.015140856	0.045437766
VGLL1	3.029282571	6.168127362	1.025856396	0.001764056	0.009769052
NPIPB13	0.115457373	0.029930649	-1.947664816	0.008216895	0.029094147
ACAP1	3.595276222	1.565273893	-1.199687492	0.000100744	0.001296552
RAB26	7.176160794	2.625488097	-1.450626561	0.001575543	0.00904875
SBK2	0.682611688	0.120847307	-2.497879793	0.008596246	0.030075515
DLGAP2	0.066100117	0.018408204	-1.844303935	0.004105265	0.017787915
PSD	5.460891499	2.604921553	-1.067896566	0.00577872	0.022774511
LDB3	0.575795565	0.246057462	-1.226561411	0.001390982	0.00826825
LRRN3	0.925685623	0.376340122	-1.29848521	0.011363169	0.036897968
SLC22A17	24.6885424	7.069806701	-1.804098988	0.004708945	0.019595118
RADIL	0.848914353	0.265624848	-1.676228899	3.93E-05	0.000694362
OTC	1.583369861	0.452101797	-1.808278737	0.001179585	0.007413837
FXYD7	0.33927744	0.126374945	-1.424755038	0.00804361	0.028653821
JAKMIP2	0.876525937	0.401969595	-1.124710403	0.010606378	0.035134643
C17orf78	0.221104384	0.046758718	-2.241420361	0.01120766	0.036652734
KCNK3	4.662526509	2.086273297	-1.160183768	0.009225972	0.031787459
C1orf194	0.606043753	0.175172166	-1.790648396	0.011360553	0.036897968
NPPC	0.431328868	0.165951824	-1.378023786	0.012351977	0.039260511
DCBLD2	5.916505282	13.06405345	1.142785427	3.65E-09	1.15E-06
PRODH2	0.650547959	0.035720666	-4.186824548	9.33E-05	0.001231464
LGI1	0.149131953	0.035654903	-2.064417001	0.008686655	0.030295111
NRN1	4.410401944	2.189189779	-1.010513116	0.000125761	0.001508136
CHRNA4	0.011127603	0.002499684	-2.154325273	0.007830732	0.028114037
HBA2	11.40046564	5.255577128	-1.117171647	0.01248192	0.039520852
CRHBP	0.286056959	0.106459614	-1.425996195	3.98E-05	0.000699387
RDH12	2.533700062	0.565355381	-2.164015818	0.00174629	0.009715749
NXF5	0.021390831	0.00769313	-1.475349842	0.013720001	0.042332965
PRRT4	0.175805496	0.082413383	-1.09302964	0.000701048	0.005156613
FAM83A	3.108885481	14.42505195	2.214107135	1.81E-09	6.68E-07
TTC24	0.153133495	0.054662119	-1.48617658	0.001607108	0.009171335
ITGB6	23.31898353	58.05366193	1.31588217	5.59E-12	2.11E-08
MLXIPL	8.971474087	3.602933538	-1.316173012	0.001450162	0.008512947
AMER2	0.082215207	0.007749595	-3.407212507	0.011748688	0.037834747
SYNM	10.91600011	2.7168224	-2.00645215	0.009471884	0.032376544
GPR142	1.718155382	0.327011925	-2.393445363	0.000794791	0.005647945
RIC3	1.255233235	0.467518452	-1.424860245	0.0001875	0.002002386
ARX	5.742877297	0.890382327	-2.689276874	0.010514562	0.034885447
NKAIN2	0.185759088	0.054196909	-1.77715032	7.85E-05	0.001091805
CGB3	1.378059773	4.496735853	1.706239674	0.001174587	0.007393434
NCR3	1.16096475	0.3942631	-1.558093574	0.009723625	0.032983547
TOX	4.114846341	1.907983184	-1.108790102	0.003573045	0.016119207
KCNA5	3.664965451	0.863949294	-2.084781051	0.007796606	0.028004815
SLC25A27	2.712973915	1.335772864	-1.022200464	2.44E-05	0.000500849
BEX1	50.92438869	13.32162413	-1.934586775	0.013021926	0.04071068
PCSK1N	143.7477876	19.45270383	-2.88549715	0.000670934	0.004993042
ASCL2	1.962656533	0.643373614	-1.609079048	0.002413495	0.012276109
DDX25	0.256144604	0.085374417	-1.585082768	0.006873909	0.025786964
MYRFL	0.773218206	0.221818443	-1.801496285	0.001782418	0.00984072
PROZ	0.246536077	0.093658479	-1.396317269	0.000929771	0.006255924
LCN6	0.355989224	0.161022805	-1.144568539	2.18E-06	9.50E-05
KCNA1	0.101781075	0.02179376	-2.223482286	0.00068743	0.005080797
TMEM151B	0.191775632	0.058453139	-1.714067004	0.002183391	0.011416817
CACNA2D2	5.534785179	1.623175389	-1.769708427	0.001139109	0.00721945
SLC12A3	0.067697954	0.030077513	-1.170426959	0.000580884	0.004536063
FGF13	0.297876978	0.143062767	-1.058068377	0.00432559	0.018456992
C16orf54	4.934358027	2.438865644	-1.016652116	0.007191532	0.026647967
AKAP6	0.361493868	0.172077584	-1.070912002	0.005620969	0.022321506
CCL15-CCL14	0.317760074	0.150445912	-1.078692955	0.001783545	0.009843345
NUPR2	2.115627601	1.020178738	-1.052263764	0.002203933	0.011480608
PARM1	24.53628282	12.08229961	-1.022021634	0.004125059	0.017817523
ALPL	6.443576152	3.182202349	-1.017836022	0.004981332	0.020369849
CHRM1	0.250932846	0.076335907	-1.71686759	0.000136722	0.001602103
KLKB1	1.474288629	0.620495279	-1.248526856	0.000765241	0.005486951
RBP2	8.489835573	0.763166039	-3.475667735	0.01028598	0.0343973
DLGAP3	0.648646439	0.253669087	-1.354484599	0.00081688	0.005742844
CELF3	6.946862281	1.448513178	-2.261788687	0.016043628	0.047371528
CD40LG	1.13768245	0.507674338	-1.164122687	0.002549293	0.012756585
KLHL14	0.324461783	0.082092194	-1.982731616	0.009636746	0.032784932
NPAP1	0.009727696	0.004115967	-1.24086668	0.002923382	0.01406087
SPRR1B	9.09523035	27.05459317	1.572691466	0.002269152	0.011738731
IGF2BP1	0.120066207	0.289056894	1.267523321	0.003470686	0.015795762
PLAT	49.08875057	102.5110809	1.062315513	0.000634926	0.004807885
SCEL	3.825444247	8.755304856	1.194530116	1.73E-06	8.33E-05
CDHR4	0.051301496	0.104824208	1.030899138	0.014207867	0.043465783
MTMR7	0.820768259	0.410162892	-1.000777964	0.005467114	0.021807888
PCDHA2	0.07888371	0.03011103	-1.389435333	0.010199172	0.034197756
ASCL4	0.019779611	0.009806705	-1.012173622	0.004920829	0.020229485
KIF19	1.42004886	0.251574598	-2.496882405	0.000614192	0.004712236
OLFM1	5.581816418	2.212638794	-1.334966721	0.012803492	0.040244108
PTGDR2	1.128994677	0.504078368	-1.163318734	0.000574602	0.004502143
NPW	3.205480517	0.401221169	-2.99807101	0.000600359	0.004634754
NOVA1	0.766742915	0.278376596	-1.461705009	0.004047237	0.017581821
FBLL1	3.399928912	0.736164348	-2.207404794	0.011073929	0.036270297
NEURL1	7.973277022	2.298037348	-1.794770549	0.000678359	0.005028506
DUSP15	0.798270464	0.307588026	-1.375878289	0.001676047	0.009432518
GRM7	0.068236183	0.034005945	-1.004749966	0.004284352	0.018308734
RAET1L	1.013762783	2.056253433	1.020297981	0.001624521	0.00922811
WNK4	2.392666944	0.531256357	-2.171139484	0.000286809	0.002697217
PCDHA1	0.117900301	0.040080989	-1.556577387	0.001332172	0.00804037
CAMKV	0.05570231	0.014094286	-1.982626756	0.003460478	0.015780865
SNX22	1.100192944	0.504978829	-1.123461746	5.12E-06	0.000173439
RPTN	0.030442751	0.071289769	1.227596329	0.001938951	0.010494206
KRT73	0.033915332	0.008922921	-1.926349644	0.012112133	0.038714792
FGFBP1	5.67054812	12.55679739	1.146908453	0.000843571	0.005878108
AQP4	0.202907886	0.09294846	-1.126322067	0.015139759	0.045437766
RALYL	0.641798594	0.295696438	-1.118003765	0.011255812	0.036677016
RASAL3	4.363602753	2.094860263	-1.058665757	0.000249229	0.002439381
CADM3	2.033500197	0.956751637	-1.087748762	0.006050526	0.023611886
ANKRD30B	0.021042523	0.007715059	-1.447558679	0.00224289	0.01163932
ARRDC5	0.376836643	0.181804404	-1.051552111	0.011266019	0.036677016
CTSV	1.02698168	2.561074267	1.318338642	3.08E-06	0.0001207
LRRC74A	0.085253927	0.042042979	-1.019901384	0.008971543	0.031087368
NANOS1	1.066978549	0.509440387	-1.066545931	0.010245064	0.034275633
FBXL16	3.562837328	1.304354789	-1.449690274	0.00172848	0.009648607
MS4A8	11.83273003	4.104754356	-1.527415175	0.001390982	0.00826825
HAPLN2	0.274240269	0.052171878	-2.394096158	0.000765135	0.005486951
TAL2	0.146766459	0.056083243	-1.387880637	0.000539299	0.004289995
GRIK5	2.630521187	0.833544518	-1.658017512	0.00120095	0.007482802
REM2	0.793555033	0.34775898	-1.190242507	3.15E-05	0.000596748
IGFL1	1.080932876	7.00282458	2.695660011	0.001471944	0.008614059
CIB4	0.234287549	0.032216964	-2.862387843	9.25E-05	0.00122218
MSI1	3.147422537	0.905044128	-1.79811083	0.00064198	0.004849163
MTRNR2L12	2.42105599	0.837948776	-1.530702484	0.002139871	0.011243618
JAKMIP1	1.023665782	0.361757146	-1.500651344	0.00137653	0.008234185
PHF24	0.17292269	0.081950297	-1.077306104	0.00077361	0.005531376
GPD1	6.675218334	3.163404128	-1.077337152	0.007062935	0.026339262
SLC4A8	0.762549231	0.287190833	-1.408820782	0.000600722	0.004634754
EFCAB8	0.067457061	0.029852843	-1.17610114	0.001319669	0.00800447
ACSL6	0.357891849	0.093682896	-1.933666109	0.000409902	0.003513914
CERS3	0.02281666	0.011263121	-1.018480941	0.001524246	0.00883467
PEMT	22.34858502	8.566975207	-1.383325673	0.001764269	0.009769052
GJB6	0.891153692	2.763173858	1.632580167	0.001963477	0.010596611
LAMB4	0.141030224	0.049207148	-1.519064571	0.004798204	0.019819297
ADGRG5	2.823481194	0.995943317	-1.503339482	0.000325861	0.002956014
A2ML1	0.380236801	3.338428276	3.134198972	6.49E-05	0.000962612
NCAM1	3.222825398	0.909231504	-1.825606452	3.59E-05	0.000649594
FNDC5	0.896116318	0.404915718	-1.146064362	0.004577871	0.019197606
CTXND1	0.541882972	0.270355998	-1.003120951	0.00160841	0.009171335
SLC22A16	0.137355906	0.049771557	-1.46452551	0.000950133	0.006346676
KCNB1	0.666290402	0.153910649	-2.114058056	0.000843894	0.005878108
DPEP3	0.136107498	0.063266188	-1.105239954	0.000220869	0.002247953
GDAP1L1	0.69179357	0.17130301	-2.013791105	0.00610625	0.023774128
PCDH15	0.035662945	0.001755569	-4.344415294	4.83E-05	0.000798524
PI16	6.150412665	3.0090974	-1.031352407	0.013928757	0.042794382
ELANE	6.957638932	0.226221491	-4.942789914	6.41E-05	0.000956082
CASQ2	1.323380485	0.487113122	-1.441899159	0.007522267	0.027331024
TCEAL6	0.463583633	0.202342526	-1.196030076	0.012672421	0.039996101
TNR	0.317242087	0.112330063	-1.497840097	0.01079125	0.035560095
AC008687.1	0.019528719	0.065125357	1.737622019	8.29E-05	0.00113615
ACSBG1	0.114244264	0.048879748	-1.224812977	0.001894964	0.010300378
ACMSD	1.371931577	0.426929663	-1.684138222	0.004244341	0.018192437
CD300LG	0.215448971	0.076477509	-1.494238782	0.006167053	0.023961506
CGB8	0.806289236	1.956112712	1.278620135	3.24E-05	0.000608936
ARL14EPL	0.028450277	0.069553239	1.289675015	0.00760009	0.027547595
ZAP70	2.561781896	0.976795137	-1.391019731	0.000147354	0.0016971
ANGPTL4	18.59581697	43.93343431	1.24034115	0.000485782	0.003966519
HRH3	0.087725948	0.006854371	-3.677907519	0.000105013	0.001338954
MCOLN3	1.143669335	0.509370621	-1.166882335	0.004284791	0.018308734
UGT1A10	3.366729943	6.982243465	1.052342661	3.35E-05	0.000620229
RASGRP2	3.69457873	1.198833871	-1.623778121	8.57E-05	0.001155841
TRIM67	0.094111008	0.037364087	-1.332711216	0.001420288	0.008386409
TMEM272	0.06482399	0.032197528	-1.009577923	0.000281637	0.002663486
BEND4	0.139370282	0.029845958	-2.223315475	0.001392269	0.008272652
SNTG2	0.244376425	0.113225364	-1.109907936	6.87E-05	0.000998493
NPBWR1	0.118443944	0.410684165	1.793824887	0.007984261	0.028529772
ANXA8L1	0.588018769	1.303265441	1.148196842	3.22E-06	0.00012482
SLC2A4	0.889561181	0.310325076	-1.519313551	0.001306377	0.007946511
NRG2	0.437442048	0.199306111	-1.134105957	0.000960452	0.006386961
ASTN1	0.54412336	0.13169538	-2.046729034	0.00382162	0.016834183
SLC6A13	0.082746453	0.022377285	-1.886662476	5.14E-05	0.000835813
RTP5	0.123763402	0.042662265	-1.536552291	7.70E-05	0.001082572
SCUBE1	0.194425975	0.090490637	-1.103380542	0.000950197	0.006346676
KRT6C	0.129862142	0.389841957	1.585908454	0.010593231	0.035129569
RAB39B	1.440885172	0.438943413	-1.714848499	6.25E-05	0.000944173
STPG3	0.317481287	0.15271913	-1.055790772	1.26E-05	0.000309209
MTTP	0.966846513	0.099367677	-3.282438334	0.012050325	0.038578179
SOX1	0.166482848	0.004069637	-5.354329631	0.005121169	0.020802089
SERPINF2	6.822564113	2.863163441	-1.252704019	5.74E-06	0.000186512
KCNJ3	1.948039754	0.528974603	-1.880752756	0.003504754	0.015920365
ANKRD18B	0.045167136	0.096488977	1.095090689	7.83E-05	0.001091805
MUSK	0.155573646	0.058046476	-1.422317309	0.003354792	0.015427316
B3GAT1	0.565195187	0.138963756	-2.024040525	7.65E-05	0.001076561
GALNT8	1.462710451	0.214652971	-2.768566164	0.001933907	0.010470654
SNAP91	1.253330968	0.426038582	-1.556711447	0.007322194	0.026940808
CACNA1B	0.727388501	0.103466196	-2.813566618	0.001390973	0.00826825
CCND2	15.97929989	7.568108069	-1.078199605	0.00045398	0.003784505
KRT83	0.031029012	0.081764202	1.397851585	0.003884701	0.017091781
CNTNAP4	0.113016496	0.012777816	-3.144820203	0.00288484	0.013906455
CARMIL3	0.668142528	0.300028085	-1.155058335	0.000234978	0.002337719
CADPS	2.555648159	1.22352128	-1.062650039	0.007455049	0.027243899
BRINP2	0.204547995	0.035275718	-2.535692039	8.77E-05	0.001175671
LRRC7	0.139421861	0.049835748	-1.484203902	0.005075246	0.020647797
GALNT16	1.202854587	0.58333891	-1.044056032	0.000168306	0.001864557
KL	3.43911105	0.645172188	-2.414279548	0.016043628	0.047371528
TUBA3E	0.032187949	0.013864832	-1.215090524	0.001577807	0.009058312
TUBB1	0.192321839	0.08439719	-1.188255725	0.012588307	0.039793651
RPRML	0.457108097	0.024284079	-4.234452673	0.001929739	0.010470582
CALY	14.3082675	1.267139857	-3.497201323	0.006999382	0.026147515
SLC8A3	0.209362458	0.080387712	-1.380955879	0.003306949	0.015255547
KLRK1	0.232113428	0.103082241	-1.171034182	6.83E-05	0.000993238
ITGA2	12.12942183	25.05789721	1.046754569	4.00E-14	6.05E-10
NPY2R	0.017825076	0.007343651	-1.279338834	0.000857499	0.005959147
MMRN1	4.500803021	2.239163493	-1.007222555	0.000286809	0.002697217
IVL	0.398464915	0.932942981	1.227336211	0.011282422	0.036722509
AC008878.3	0.037510346	0.011079193	-1.759435708	0.007799822	0.028009714
DNAI2	0.22908644	0.028948449	-2.984334095	0.001494783	0.008694632
RND2	1.029878564	0.358335463	-1.523091504	0.001057468	0.006827938
CNTN2	0.128504922	0.053910831	-1.253176563	0.000634926	0.004807885
S100A1	2.479805381	1.069729091	-1.21298142	0.000280198	0.002651532
TMEM40	0.339408604	0.955297613	1.492927121	2.11E-05	0.000447369
GNAO1	3.000765322	1.30331412	-1.203145657	0.007522267	0.027331024
KRTAP5-5	0.250352289	0.106921366	-1.22740947	0.001575219	0.00904875
TMEM74B	3.880259132	1.626849811	-1.254071932	0.013812623	0.042549295
BEAN1	0.920458078	1.97061863	1.09822468	4.40E-07	3.35E-05
KRT7	129.003938	271.0426336	1.071104691	1.40E-08	3.30E-06
SSUH2	0.383169824	0.124512284	-1.621695864	0.000634926	0.004807885
CXXC4	2.170661027	0.750408519	-1.532386339	0.00169336	0.009498139
TMEM252	0.255504706	0.103027013	-1.310327208	0.000476278	0.003914277
RHBDL3	0.305286316	0.140262683	-1.122031692	3.49E-05	0.000637365
APCDD1L	0.851007319	2.534947822	1.574712607	0.000135328	0.001587605
OCM	0.191987395	0.089486671	-1.101266873	1.13E-05	0.000286968
EDN3	18.1019188	4.612754219	-1.972442302	0.014283234	0.043590528
CFAP70	0.800326049	0.363460612	-1.138788836	0.000649108	0.004885916
CARMIL2	1.306420539	0.523832496	-1.318441912	0.001279248	0.007831895
STAB2	0.196571116	0.085922326	-1.193946393	4.42E-05	0.000747369
STUM	1.053509974	0.226336625	-2.218662011	0.007522267	0.027331024
SLITRK2	0.184307481	0.071035828	-1.37549587	0.002353966	0.012070761
MRAP	0.291467497	0.063896719	-2.189521248	0.017113429	0.049766488
AC010323.1	0.052626431	0.024827179	-1.083867204	0.000342092	0.003082905
AC119396.1	1.12667223	0.486872025	-1.210453357	0.003355405	0.015427316
KEL	0.461128361	0.135609019	-1.765715267	0.004284791	0.018308734
MADCAM1	2.681262256	1.181519739	-1.182268605	0.0015274	0.008836012
SLC12A1	0.020511682	0.010045178	-1.029942713	0.000422443	0.003594922
NLRP1	7.358024939	3.260722567	-1.174126869	1.12E-07	1.42E-05
PLAC1	0.091357823	0.191042875	1.064296275	0.000535439	0.004268274
SCGB3A2	0.081757802	0.19761166	1.273239755	1.71E-05	0.000386835
PTGS2	4.196886286	10.99556886	1.389530965	0.000168306	0.001864557
MAP7D2	1.040028401	0.48004536	-1.115380286	0.017132941	0.049766488
INSM1	7.773662191	1.667024673	-2.221318959	0.005725422	0.022636341
ZCCHC18	0.881918331	0.349432181	-1.335632584	0.000337345	0.003043757
POPDC2	3.505523817	1.726410091	-1.021854834	0.001080224	0.006939313
TTC9B	0.324941674	0.111632192	-1.541427654	0.008298189	0.029271622
DNASE1L3	0.886594386	0.344953651	-1.361871696	1.08E-05	0.000278259
MYL2	0.041134758	0.209154202	2.346137136	0.011902415	0.038222197
FOSL1	9.806701616	19.81948945	1.015079912	5.84E-07	3.94E-05
SNPH	2.767864338	1.288324024	-1.103277745	0.000166291	0.001847652
DAB1	0.443988007	0.166707111	-1.413205062	0.002205473	0.011480608
STMN4	0.782281016	0.077089679	-3.343077336	0.00643663	0.024679188
VRTN	0.101776872	0.045205551	-1.170837897	0.016703025	0.04881165
OPRD1	0.232943949	0.08859824	-1.394632906	0.015781002	0.046828948
ANK2	1.661480672	0.826211154	-1.007887068	0.00408598	0.017709427
PROK1	0.414365546	0.198375533	-1.062669949	0.014245618	0.043555318
IL36B	0.033857277	0.145825835	2.106708461	0.004012659	0.017512099
C1QTNF4	0.550638943	0.242979164	-1.180274037	1.63E-05	0.000373182
TMEM89	0.149219226	0.063080937	-1.242157439	0.001175047	0.007393434
GPRASP1	5.110648967	2.38292997	-1.100769947	0.002389525	0.012186983
ZSCAN1	0.469488788	0.130304929	-1.849199045	0.00577872	0.022774511
RET	0.787638926	0.34220431	-1.20267648	0.000634926	0.004807885
C12orf42	0.08675598	0.024031847	-1.852015695	0.006902666	0.025875588
C1orf61	0.065070644	0.014034913	-2.212986672	0.013688278	0.042271025
ANKRD1	1.882138419	4.836503925	1.361591837	0.004284769	0.018308734
ZNF831	0.562923351	0.192302061	-1.54956427	0.000480341	0.003932712
PACSIN1	0.903358654	0.327215457	-1.465057985	0.002227747	0.011568678
