# Supplementary material for: Identification of tumour immune microenvironment-related alternative splicing events for the prognostication of pancreatic adenocarcinoma
Source: BMC Cancer. 2021 Nov 12;21:1211. doi: 10.1186/s12885-021-08962-7 (PMC8590242; doi:10.1186/s12885-021-08962-7)
Supplement: Supplementary file 12 — Additional file 12: Supplementary Table 6. The results of correlation analysis of 6 SFs and 10 DEASs. [file 12885_2021_8962_MOESM12_ESM.xls]

SF	AS	cor	pvalue	Regulation
CIRBP	PTK2-85315-ES	0.820608233343056	1.18533521574583e-43	postive
CIRBP	PHF21A-157593-ME	0.810146362597854	9.573893543269e-42	postive
CIRBP	GRAMD1A-49012-ES	0.856712405478886	2.48763859336291e-51	postive
CIRBP	BIN1-55202-ES	0.862152033906094	1.13981882437748e-52	postive
CIRBP	EEF1D-85455-ES	0.82344141294821	3.43456170396981e-44	postive
CIRBP	SH3GLB1-3685-ES	0.839759975124259	1.73028940588963e-47	postive
CIRBP	HERC4-11916-ES	0.810348376518056	8.8183519507768e-42	postive
CELF4	PTK2-85315-ES	0.86505028272281	2.08854962871057e-53	postive
CELF4	NSMF-88323-ES	0.813166091856427	2.77279956132277e-42	postive
CELF4	PHF21A-157593-ME	0.838304686250002	3.52352233398851e-47	postive
CELF4	GRAMD1A-49012-ES	0.881125184372891	7.86032772362899e-58	postive
CELF4	BIN1-55202-ES	0.881758729519864	5.10650473846799e-58	postive
CELF4	EEF1D-85455-ES	0.870519060861826	7.61059060889291e-55	postive
CELF4	SH3GLB1-3685-ES	0.860485934095812	2.97130622730817e-52	postive
CELF4	HERC4-11916-ES	0.81714927430905	5.22296443165731e-43	postive
CELF3	PTK2-85315-ES	0.921005204451221	2.48748757440696e-72	postive
CELF3	EEF1D-118824-ME	0.801935451112061	2.49450813569953e-40	postive
CELF3	NSMF-88323-ES	0.84974476041762	1.0771188868001e-49	postive
CELF3	PHF21A-157593-ME	0.865598748340348	1.5081702460129e-53	postive
CELF3	GRAMD1A-49012-ES	0.924260993803392	7.682683593413e-74	postive
CELF3	BIN1-55202-ES	0.931337837842238	2.26761263714087e-77	postive
CELF3	EEF1D-85455-ES	0.912871678715223	7.96751494605243e-69	postive
CELF3	SH3GLB1-3685-ES	0.910077384421763	1.06429250415309e-67	postive
CELF3	MEF2BNB-48603-AT	0.827118722510304	6.65424251255565e-45	postive
CELF3	BIN1-55184-ES	0.803494903328787	1.35904348231312e-40	postive
CELF3	HERC4-11916-ES	0.856471639070979	2.84295118664346e-51	postive
NOVA1	PTK2-85315-ES	0.883838835147685	1.21752989331373e-58	postive
NOVA1	NSMF-88323-ES	0.851002745673578	5.53358320080863e-50	postive
NOVA1	PHF21A-157593-ME	0.865341174805428	1.75764173573501e-53	postive
NOVA1	GRAMD1A-49012-ES	0.916662780934188	2.05091273905028e-70	postive
NOVA1	BIN1-55202-ES	0.878609289119467	4.25500103018647e-57	postive
NOVA1	EEF1D-85455-ES	0.870737147635771	6.64820616798074e-55	postive
NOVA1	SH3GLB1-3685-ES	0.882086099756099	4.0823561453131e-58	postive
NOVA1	HERC4-11916-ES	0.865930437032776	1.23776458460021e-53	postive
MSI1	PTK2-85315-ES	0.929298808272867	2.5707016259489e-76	postive
MSI1	NSMF-88323-ES	0.807848605574797	2.42201850358731e-41	postive
MSI1	PHF21A-157593-ME	0.901822675280428	1.4107067583782e-64	postive
MSI1	GRAMD1A-49012-ES	0.920649011410503	3.60605918637506e-72	postive
MSI1	BIN1-55202-ES	0.923889930553264	1.15084929038874e-73	postive
MSI1	EEF1D-85455-ES	0.919400410846779	1.3075179927411e-71	postive
MSI1	SH3GLB1-3685-ES	0.935149596058016	1.9690093005564e-79	postive
MSI1	BIN1-55184-ES	0.856675988596712	2.53842368465613e-51	postive
MSI1	HERC4-11916-ES	0.873921050047001	8.97794009116723e-56	postive
DNAJC6	PTK2-85315-ES	0.830553448610223	1.38664255038772e-45	postive
DNAJC6	PHF21A-157593-ME	0.848184323227397	2.44011223892487e-49	postive
DNAJC6	GRAMD1A-49012-ES	0.837951282368595	4.1832951797508e-47	postive
DNAJC6	SH3GLB1-3685-ES	0.865926631815936	1.2405772521066e-53	postive
DNAJC6	HERC4-11916-ES	0.836521017312785	8.34404468708795e-47	postive
